# Supplementary material for: Plant Roots Release Small Extracellular Vesicles with Antifungal Activity
Source: Plants (Basel). 2020 Dec 15;9(12):1777. doi: 10.3390/plants9121777 (PMC7765200; doi:10.3390/plants9121777)
Supplement: Supplementary file 1 [file plants-09-01777-s001.zip]

Archive with 9 entries (6 files):
- Supplementary files REV1/
- Supplementary files REV1/De Palma, Ambrosone_Supplementary Figures_REV1.pdf
- __MACOSX/
- __MACOSX/Supplementary files REV1/
- __MACOSX/Supplementary files REV1/._De Palma, Ambrosone_Supplementary Figures_REV1.pdf
- Supplementary files REV1/De Palma, Ambrosone_Supplementary Table S1_REV1.xls
- __MACOSX/Supplementary files REV1/._De Palma, Ambrosone_Supplementary Table S1_REV1.xls
- Supplementary files REV1/De Palma, Ambrosone_Supplementary Table S2_REV1.xlsx
- __MACOSX/Supplementary files REV1/._De Palma, Ambrosone_Supplementary Table S2_REV1.xlsx
