# Supplementary material for: Plant Roots Release Small Extracellular Vesicles with Antifungal Activity
Source: Plants (Basel). 2020 Dec 15;9(12):1777. doi: 10.3390/plants9121777 (PMC7765200; doi:10.3390/plants9121777)
Supplement: Supplementary file 1 [file plants-09-01777-s001.zip › Supplementary files REV1/De Palma, Ambrosone_Supplementary Table S1_REV1.xls]

## Sheet: EXPERIMENTAL DETAILS
Plant roots release small extracellular vesicles with antifungal activity - Monica De Palma, Alfredo Ambrosone, Antonietta Leone, Pasquale Del Gaudio, Michelina Ruocco, Lilla Turiák, Ramesh Bokka, Immacolata Fiume, Marina Tucci and Gabriella Pocsfalvi
Table S1. Proteomic analysis of the tomato root EVs. Worksheet “EXPERIMENTAL DETAILS” shows the details relative to the two biological replicates. For data analysis, only the 179 proteins with logprob >3 values were considered. Worksheet “PROTEIN DETAILS” shows the protein data obtained for the two samples; experiment 1 is relative to sample 1 and experiment 2 is relative to sample2. Identified p…
Experiment #	Species	Experiment Description	Sample	Sample source	Cell line or tissue or fluid name	Identifications	Methods used	Isolation method	Vesicle type
1	Solanum lycopersicum	Plant Roots release Nano-sized Extracellular Vesicles carrying a toolkit for defence	root exudate	fl	root exudate - normal	Protein	mass spectrometry	Filtration|Differential Ultracenrifugation	small extracellular vesicles
2	Solanum lycopersicum	Plant Roots release Nano-sized Extracellular Vesicles carrying a toolkit for defence	root exudate	fl	root exudate - normal	Protein	mass spectrometry	Filtration|Differential Ultracenrifugation	small extracellular vesicles

## Sheet: PROTEIN_DETAILS
Experiment #	Protein Rank	Description	|Log Prob|	Best |Log Prob|	Best score	Total Intensity	# of spectra	# of unique peptides	# of mod peptides	Coverage %	# AA's in protein	Protein DB number
1	1	>gi|1022943236|ref|NP_001311075.1| H(+)-ATPase 4 [Solanum lycopersicum]	366.59	12.91	761.7	2.66961e+08	619	128	20	47.69	952	2103
1	2	>gi|560891740|dbj|BAO18629.1| plasmamembrane intrinsic protein 2;6 [Solanum lycopersicum]
1	2	>gi|726965338|ref|NP_001289846.1| probable aquaporin PIP2-1 [Solanum lycopersicum]	272.04	19.57	1006	3.43832e+08	704	53	14	66.55	287	2735
1	3	>gi|586102|sp|Q08451.1|PIP1_SOLLC RecName: Full=Probable aquaporin PIP-type pTOM75; AltName: Full=Ripening-associated membrane protein; Short=RAMP
1	3	>gi|560891730|dbj|BAO18624.1| plasmamembrane intrinsic protein 1;5 [Solanum lycopersicum]
1	3	>gi|227474600|emb|CAY33219.1| unnamed protein product [Solanum lycopersicum]
1	3	>gi|395046|emb|CAA52068.1| tomato ripening associated membrane protein [Solanum lycopersicum]
1	3	>gi|350534408|ref|NP_001234139.1| plasma membrane intrinsic protein 1.5 [Solanum lycopersicum]	208.82	19.51	1056.5	4.33665e+08	885	61	14	79.02	286	1443
1	4	>gi|1104594347|ref|XP_019067358.1| PREDICTED: 12S seed storage protein CRD [Solanum lycopersicum]	124.8	10.68	689.8	1.01931e+08	185	43	10	63.74	364	8506
1	5	>gi|560891736|dbj|BAO18627.1| plasmamembrane intrinsic protein 2;4 [Solanum lycopersicum]
1	5	>gi|315573164|gb|ADU34070.1| aquaporin [Solanum lycopersicum]
1	5	>gi|350539001|ref|NP_001234625.1| aquaporin [Solanum lycopersicum]	97.71	14.76	960.4	3.61556e+07	139	19	4	63.21	280	2954
1	6	>gi|560891742|dbj|BAO18630.1| plasmamembrane intrinsic protein 2;8 [Solanum lycopersicum]
1	6	>gi|927928759|ref|NP_001266257.2| aquaporin PIP2-7-like [Solanum lycopersicum]	77.94	12.76	608	2.6238e+07	97	17	5	37.46	283	2429
1	7	>gi|1114439811|ref|NP_001289835.2| probable aquaporin PIP-type pTOM75 [Solanum lycopersicum]	49.56	9.5	619.4	1.76161e+07	56	14	3	31.01	287	1722
1	8	>gi|3041662|sp|P93209.1|14333_SOLLC RecName: Full=14-3-3 protein 3; AltName: Full=PBLT3	48.26	12.86	711.3	2.30689e+07	65	19	4	43.08	260	440
1	9	>gi|560891755|dbj|BAO18636.1| tonoplast intrinsic protein 2;3 [Solanum lycopersicum]
1	9	>gi|567757473|ref|NP_001274703.1| TIP protein [Solanum lycopersicum]	48.16	15.65	894.7	2.20325e+07	95	9	2	31.2	250	1342
1	10	>gi|560891732|dbj|BAO18625.1| plasmamembrane intrinsic protein 1;7 [Solanum lycopersicum]
1	10	>gi|726965331|ref|NP_001289851.1| probable aquaporin PIP1-2 [Solanum lycopersicum]	46.77	14.36	766.4	3.93244e+07	65	5	2	12.59	286	2737
1	11	>gi|723685072|ref|XP_010318523.1| PREDICTED: senescence-induced receptor-like serine/threonine-protein kinase [Solanum lycopersicum]	46.67	10.71	658.3	3.61258e+07	64	23	3	21.03	894	17044
1	12	>gi|560891744|dbj|BAO18631.1| plasmamembrane intrinsic protein 2;9 [Solanum lycopersicum]
1	12	>gi|902763248|ref|NP_001233846.2| putative PIP-type aquaporin [Solanum lycopersicum]	44.49	9.92	649.8	7.27183e+06	15	8	4	21.2	283	2544
1	13	>gi|460373322|ref|XP_004232469.1| PREDICTED: V-type proton ATPase subunit c2 [Solanum lycopersicum]
1	13	>gi|460385262|ref|XP_004238323.1| PREDICTED: V-type proton ATPase subunit c2 [Solanum lycopersicum]	44.31	10.11	611.3	1.11565e+07	53	12	6	63.03	165	30130
1	14	>gi|723754262|ref|XP_004253331.2| PREDICTED: ferric reduction oxidase 4 [Solanum lycopersicum]	43.81	6.28	552.5	2.15912e+07	66	21	2	23.51	689	9304
1	15	>gi|749396263|gb|AJF19139.1| phosphate transporter [Solanum lycopersicum]
1	15	>gi|350537571|ref|NP_001234043.1| inorganic phosphate transporter [Solanum lycopersicum]
1	15	>gi|2570525|gb|AAB82147.1| inorganic phosphate transporter [Solanum lycopersicum]
1	15	>gi|257736206|emb|CBC56363.1| unnamed protein product [Solanum lycopersicum]
1	15	>gi|257298443|emb|CBC19114.1| unnamed protein product [Solanum lycopersicum]
1	15	>gi|227474852|emb|CAY33344.1| unnamed protein product [Solanum lycopersicum]
1	15	>gi|219800101|emb|CAW50269.1| unnamed protein product [Solanum lycopersicum]
1	15	>gi|219768305|emb|CAW68912.1| unnamed protein product [Solanum lycopersicum]
1	15	>gi|460376506|ref|XP_004234039.1| PREDICTED: probable inorganic phosphate transporter 1-3 [Solanum lycopersicum]	42.66	8.19	623.2	2.61922e+07	55	24	2	47.92	528	32971
1	16	>gi|460370435|ref|XP_004231058.1| PREDICTED: V-type proton ATPase subunit B 2 [Solanum lycopersicum]	40.05	6.3	451.4	2.50965e+07	68	22	2	34.84	488	34871
1	17	>gi|460406368|ref|XP_004248637.1| PREDICTED: endochitinase 4 [Solanum lycopersicum]	38.51	10.66	626.9	1.616e+07	44	11	0	28.27	329	23436
1	18	>gi|1104611050|ref|XP_019068028.1| PREDICTED: patatin-like protein 2 [Solanum lycopersicum]	34.9	6.86	508.2	1.48081e+07	32	13	2	32.84	408	7842
1	19	>gi|461979|sp|Q01413.1|E13B_SOLLC RecName: Full=Glucan endo-1,3-beta-glucosidase B; AltName: Full=(1-_3)-beta-glucan endohydrolase B; Short=(1-_3)-beta-glucanase B; AltName: Full=Basic beta-1,3-glucanase; AltName: Full=Beta-1,3-endoglucanase B; Flags: Pre
1	19	>gi|920500461|ref|NP_001299819.1| glucan endo-1,3-beta-glucosidase B precursor [Solanum lycopersicum]
1	19	>gi|170382|gb|AAA03618.1| beta-1,3-glucanase [Solanum lycopersicum]
1	19	>gi|350537435|ref|NP_001234805.1| glucan endo-1,3-beta-glucosidase B precursor [Solanum lycopersicum]	34.81	11.47	657.2	1.22122e+07	53	10	0	31.11	360	719
1	20	>gi|1104626054|ref|XP_004241563.3| PREDICTED: hypersensitive-induced response protein 1 [Solanum lycopersicum]	34.58	10.68	650.5	6.57663e+07	82	25	1	49.47	285	5863
1	21	>gi|921274020|ref|NP_001234281.2| vacuolar H+-ATPase A1 subunit isoform [Solanum lycopersicum]	34.39	7.67	632.9	26940138	55	22	1	44.3	623	2496
1	22	>gi|460374582|ref|XP_004233089.1| PREDICTED: cation/H(+) antiporter 18-like [Solanum lycopersicum]	33.42	7.16	595.5	17887592	57	15	1	24.52	828	33537
1	23	>gi|560891738|dbj|BAO18628.1| plasmamembrane intrinsic protein 2;5 [Solanum lycopersicum]
1	23	>gi|565324173|ref|NP_001274308.1| aquaporin PIP2-1-like [Solanum lycopersicum]	33.03	9.64	801.9	1.6383e+07	39	8	0	18.51	281	2768
1	24	>gi|1009287575|ref|NP_001308423.1| calmodulin 3 [Solanum lycopersicum]
1	24	>gi|460411709|ref|XP_004251248.1| PREDICTED: calmodulin [Solanum lycopersicum]
1	24	>gi|1026346657|ref|NP_001311421.1| calmodulin 5 [Solanum lycopersicum]	31.97	11.68	743.9	3.59152e+07	61	9	2	51.01	149	2085
1	25	>gi|1007353085|ref|NP_001308024.1| two pore calcium channel protein 1B [Solanum lycopersicum]	31.14	9.7	609	2429923	22	10	2	9.47	739	2206
1	26	>gi|723718419|ref|XP_010324326.1| PREDICTED: polyubiquitin [Solanum lycopersicum]	30.19	12.68	764.8	5.58078e+07	80	12	3	45.73	457	13309
1	27	>gi|1104639505|ref|XP_004249870.3| PREDICTED: uncharacterized protein LOC101263366 [Solanum lycopersicum]	28.51	10.36	662.8	1.06616e+07	17	13	1	49.75	201	3990
1	28	>gi|9716482|gb|AAF97510.1|AF246266_2 iron-regulated transporter 2 [Solanum lycopersicum]
1	28	>gi|4836773|gb|AAD30549.1|AF136580_1 iron-regulated transporter 2 [Solanum lycopersicum]
1	28	>gi|350536549|ref|NP_001234252.1| iron-regulated transporter 2 precursor [Solanum lycopersicum]	28.06	13.21	818.3	20512393	32	6	1	12.5	352	3078
1	29	>gi|460398039|ref|XP_004244572.1| PREDICTED: protein NRT1/ PTR FAMILY 6.3-like [Solanum lycopersicum]	26.16	7.3	530.4	8.79956e+06	25	11	2	18.81	590	26057
1	30	>gi|1104637956|ref|XP_019071667.1| PREDICTED: plasma membrane-associated cation-binding protein 1 [Solanum lycopersicum]	25.7	8.21	566.7	9221917	26	10	0	44.78	201	4231
1	31	>gi|460395832|ref|XP_004243484.1| PREDICTED: cyprosin [Solanum lycopersicum]	25.16	5.74	556	8.08288e+06	27	11	2	18.7	508	26760
1	32	>gi|460410883|ref|XP_004250845.1| PREDICTED: patellin-3-like [Solanum lycopersicum]	24.35	10.67	658	6.22354e+06	26	13	3	26.32	589	22058
1	33	>gi|257728582|emb|CBD11541.1| unnamed protein product [Solanum lycopersicum]
1	33	>gi|257652011|emb|CBD18217.1| unnamed protein product [Solanum lycopersicum]
1	33	>gi|257326018|emb|CBC14665.1| unnamed protein product [Solanum lycopersicum]
1	33	>gi|257290316|emb|CBC07774.1| unnamed protein product [Solanum lycopersicum]
1	33	>gi|257288566|emb|CBC18741.1| unnamed protein product [Solanum lycopersicum]
1	33	>gi|219934885|emb|CAX05028.1| unnamed protein product [Solanum lycopersicum]
1	33	>gi|219793081|emb|CAW50087.1| unnamed protein product [Solanum lycopersicum]
1	33	>gi|219763004|emb|CAW48063.1| unnamed protein product [Solanum lycopersicum]
1	33	>gi|219760339|emb|CAW42205.1| unnamed protein product [Solanum lycopersicum]
1	33	>gi|6723683|emb|CAB67120.1| subtilisin-like protease [Solanum lycopersicum]
1	33	>gi|1007363464|ref|NP_001308000.1| subtilisin-like protease precursor [Solanum lycopersicum]	24.22	6.57	503.7	6.72458e+06	21	7	0	10.86	746	37571
1	34	>gi|350536469|ref|NP_001234248.1| iron-regulated transporter 1 precursor [Solanum lycopersicum]	23.17	10.35	778.6	7.76174e+06	24	5	2	4.57	350	1413
1	35	>gi|460404122|ref|XP_004247533.1| PREDICTED: uncharacterized protein LOC101257107 [Solanum lycopersicum]	22.94	10.29	613.4	1.82884e+07	29	10	2	35.12	205	24138
1	36	>gi|460401047|ref|XP_004246041.1| PREDICTED: polyphenol oxidase E, chloroplastic-like [Solanum lycopersicum]	22.51	4.53	518.3	2.39949e+07	38	17	1	23.77	589	25086
1	37	>gi|1104633904|ref|XP_004246908.2| PREDICTED: pistil-specific extensin-like protein [Solanum lycopersicum]	22.4	11.01	656.3	7312839	16	4	0	17.71	175	4760
1	38	>gi|22001520|sp|P58905.1|AMT11_SOLLC RecName: Full=Ammonium transporter 1 member 1; AltName: Full=LeAMT1;1	22.03	9.57	624.5	2.25068e+07	29	10	0	11.89	488	78
1	39	>gi|38605630|sp|P60117.1|ATP9_SOLLC RecName: Full=ATP synthase subunit 9, mitochondrial; AltName: Full=Lipid-binding protein	20.82	7.91	503.1	5.34633e+06	26	5	2	43.24	74	775
1	40	>gi|525314382|ref|NP_001266263.1| putative high-affinity nitrate transporter [Solanum lycopersicum]	20.33	7.61	474.9	6.13418e+06	25	10	3	17.74	530	1516
1	41	>gi|460408499|ref|XP_004249682.1| PREDICTED: trypsin inhibitor 1-like [Solanum lycopersicum]	20.2	5.77	546.3	1.26202e+07	34	11	4	60.64	94	22754
1	42	>gi|460403785|ref|XP_004247367.1| PREDICTED: probable linoleate 9S-lipoxygenase 5 [Solanum lycopersicum]	20.09	5.6	381.3	2.12718e+07	40	23	7	30.91	854	24264
1	43	>gi|460370044|ref|XP_004230865.1| PREDICTED: V-type proton ATPase subunit a3 [Solanum lycopersicum]	18.4	6.43	595.5	9717476	27	12	0	16.83	820	34989
1	44	>gi|460366699|ref|XP_004229217.1| PREDICTED: CASP-like protein 1E2 [Solanum lycopersicum]	18.17	6.22	360.9	4042912	13	4	1	30	190	36162
1	45	>gi|350535937|ref|NP_001234477.1| plasma membrane ATPase 2 [Solanum lycopersicum]	17.64	4.92	485.7	5.30376e+06	30	10	1	12.03	956	893
1	46	>gi|460379085|ref|XP_004235295.1| PREDICTED: V-type proton ATPase subunit C [Solanum lycopersicum]	17.53	8.32	601.3	1.27035e+07	35	10	1	19.68	376	32160
1	47	>gi|14860986|gb|AAK72402.1| putative high-affinity nitrate transporter [Solanum lycopersicum]
1	47	>gi|257633271|emb|CBD31290.1| unnamed protein product [Solanum lycopersicum]
1	47	>gi|218418928|emb|CAV28046.1| unnamed protein product [Solanum lycopersicum]
1	47	>gi|350539245|ref|NP_001234127.1| nitrate transporter NRT2.3 [Solanum lycopersicum]	17.45	6.24	469	2.25822e+06	14	5	1	7.16	531	36774
1	48	>gi|460370004|ref|XP_004230845.1| PREDICTED: WCOR413-like plant cold acclimation protein [Solanum lycopersicum]
1	48	>gi|1104167506|ref|NP_001334188.1| WCOR413-like plant cold acclimation protein [Solanum lycopersicum]	17.3	11.93	735.1	753734	4	2	0	12.63	198	1748
1	49	>gi|560891753|dbj|BAO18635.1| tonoplast intrinsic protein 2;2 [Solanum lycopersicum]
1	49	>gi|375280385|gb|AFA43944.1| MIP, partial [Solanum lycopersicum]
1	49	>gi|565324135|ref|NP_001274296.1| tonoplast intrinsic protein 2.2 [Solanum lycopersicum]	17.14	10.71	597.2	3302938	24	3	2	14.06	249	2771
1	50	>gi|460396674|ref|XP_004243896.1| PREDICTED: zinc transporter 5-like [Solanum lycopersicum]	16.81	7.42	561.1	5.68381e+06	25	5	1	7.02	342	26498
1	51	>gi|560891751|dbj|BAO18634.1| tonoplast intrinsic protein 2;1 [Solanum lycopersicum]
1	51	>gi|727346107|ref|NP_001289845.1| aquaporin TIP2-1 [Solanum lycopersicum]	16.43	15.51	894.9	2.47415e+06	4	3	0	17.34	248	2725
1	52	>gi|460367134|ref|XP_004229430.1| PREDICTED: basic 7S globulin-like [Solanum lycopersicum]	16.1	6.66	526.1	1972390	14	7	0	17.67	430	36021
1	53	>gi|723688012|ref|XP_010319027.1| PREDICTED: high-affinity nitrate transporter 3.2-like [Solanum lycopersicum]	16	4.1	465.5	3.45586e+07	52	18	5	33.5	203	16667
1	54	>gi|3378208|gb|AAC97494.1| annexin p34 [Solanum lycopersicum]
1	54	>gi|257341998|emb|CBC30851.1| unnamed protein product [Solanum lycopersicum]
1	54	>gi|219802740|emb|CAW56115.1| unnamed protein product [Solanum lycopersicum]
1	54	>gi|350538805|ref|NP_001234104.1| annexin p34 [Solanum lycopersicum]	15.64	7.52	583.3	6.82927e+06	23	7	2	15.29	314	2966
1	55	>gi|460389844|ref|XP_004240558.1| PREDICTED: ABC transporter B family member 21 [Solanum lycopersicum]
1	55	>gi|723704436|ref|XP_010321860.1| PREDICTED: ABC transporter B family member 21 [Solanum lycopersicum]	14.74	7.51	545.3	8.68223e+06	16	11	1	8	1287	14867
1	56	>gi|460370493|ref|XP_004231087.1| PREDICTED: lysM domain-containing GPI-anchored protein 2 [Solanum lycopersicum]	13.73	7.11	596.5	3.56497e+06	17	6	1	19.71	345	34849
1	57	>gi|1000232033|ref|NP_001306784.1| glutamine synthetase [Solanum lycopersicum]	13.72	9.42	606.1	3.24343e+06	18	6	0	12.71	354	2243
1	58	>gi|26454609|sp|P93212.2|14337_SOLLC RecName: Full=14-3-3 protein 7	13.66	5.91	446.3	8.24239e+06	11	4	2	14.68	252	76
1	59	>gi|350538787|ref|NP_001234615.1| ethylene-responsive proteinase inhibitor 1 precursor [Solanum lycopersicum]
1	59	>gi|124192|sp|P20076.1|IER1_SOLLC RecName: Full=Ethylene-responsive proteinase inhibitor 1; AltName: Full=Ethylene-responsive proteinase inhibitor I; Flags: Precursor	13.55	5.85	541.3	7.6497e+06	37	9	1	42.02	119	493
1	60	>gi|1104618899|ref|XP_019069059.1| PREDICTED: ADP-ribosylation factor isoform X1 [Solanum lycopersicum]
1	60	>gi|1104618901|ref|XP_019069060.1| PREDICTED: ADP-ribosylation factor 1 isoform X2 [Solanum lycopersicum]	13.13	7.78	527	6420376	23	4	0	19.34	181	6831
1	61	>gi|929981603|ref|NP_001234329.2| ferric-chelate reductase [Solanum lycopersicum]	12.76	4.17	513.9	12991876	35	15	3	16.97	719	2416
1	62	>gi|1104633662|ref|XP_019071080.1| PREDICTED: copper transporter 6-like [Solanum lycopersicum]	12.51	7.46	719.1	1.32133e+07	22	3	0	9.22	141	4836
1	63	>gi|350536137|ref|NP_001234231.1| remorin 1 [Solanum lycopersicum]	12.43	4.86	520.4	5.66349e+06	14	9	1	28.93	197	3098
1	64	>gi|723687695|ref|XP_010318972.1| PREDICTED: ABC transporter A family member 7 [Solanum lycopersicum]	12.26	6.8	468.2	4.29022e+06	17	8	3	6.24	945	16709
1	65	>gi|460391563|ref|XP_004241390.1| PREDICTED: solute carrier family 35 member F2 [Solanum lycopersicum]	12.23	7.95	556.9	3517097	8	7	3	26.63	353	28150
1	66	>gi|460388218|ref|XP_004239766.1| PREDICTED: ALA-interacting subunit 1-like [Solanum lycopersicum]	12.18	6.87	553.5	828381	6	2	0	3.43	350	29206
1	67	>gi|460383379|ref|XP_004237403.1| PREDICTED: PLAT domain-containing protein 3-like [Solanum lycopersicum]	11.79	4.31	377.3	1.18757e+07	36	10	1	30.32	188	30753
1	68	>gi|723690477|ref|XP_010319429.1| PREDICTED: putative late blight resistance protein homolog R1A-10 [Solanum lycopersicum]	11.73	3.64	321	6587973	15	8	1	13.31	849	16389
1	69	>gi|460383558|ref|XP_004237488.1| PREDICTED: CASP-like protein 4D1 [Solanum lycopersicum]	11.37	3.96	539.7	6.38822e+06	11	3	1	33.33	150	30695
1	70	>gi|460367758|ref|XP_004229737.1| PREDICTED: uclacyanin-3 [Solanum lycopersicum]	11.32	7.43	510.2	9.56322e+06	17	7	0	21.16	189	35803
1	71	>gi|257633918|emb|CBD24632.1| unnamed protein product [Solanum lycopersicum]
1	71	>gi|2979494|dbj|BAA25197.1| germin-like protein [Solanum lycopersicum]
1	71	>gi|350539073|ref|NP_001233861.1| germin-like protein precursor [Solanum lycopersicum]	11.16	4.71	413.5	1.39618e+07	18	8	2	25	224	2949
1	72	>gi|460368893|ref|XP_004230299.1| PREDICTED: calreticulin [Solanum lycopersicum]	10.94	4.46	465.4	6.71039e+06	11	8	0	15.35	417	35391
1	73	>gi|460382464|ref|XP_004236959.1| PREDICTED: putative late blight resistance protein homolog R1A-3 [Solanum lycopersicum]	10.81	3.93	404.7	7.11414e+06	16	11	2	17.19	884	31013
1	74	>gi|460374529|ref|XP_004233063.1| PREDICTED: epidermis-specific secreted glycoprotein EP1-like [Solanum lycopersicum]	10.68	3.79	402.9	3.2184e+06	12	5	2	14.68	436	33556
1	75	>gi|6093527|sp|P12670.2|NP24_SOLLC RecName: Full=Protein NP24; AltName: Full=Pathogenesis-related protein PR P23; AltName: Full=Salt-induced protein; Flags: Precursor
1	75	>gi|806776583|ref|NP_001292922.1| protein NP24 precursor [Solanum lycopersicum]	10.39	3.13	415.2	1.00779e+07	15	8	0	31.17	247	629
1	76	>gi|460400411|ref|XP_004245728.1| PREDICTED: 14 kDa proline-rich protein DC2.15-like [Solanum lycopersicum]
1	76	>gi|460400453|ref|XP_004245749.1| PREDICTED: 14 kDa proline-rich protein DC2.15-like [Solanum lycopersicum]	10.32	7.04	432.1	1345729	9	2	0	32.14	140	25298
1	77	>gi|460378788|ref|XP_004235150.1| PREDICTED: 14 kDa proline-rich protein DC2.15-like [Solanum lycopersicum]	10.32	5.78	362.7	1.04346e+07	16	5	0	35.78	109	32250
1	78	>gi|460403095|ref|XP_004247036.1| PREDICTED: auxin-induced in root cultures protein 12 [Solanum lycopersicum]	10.29	4.24	395.2	1.00747e+07	17	11	2	33.61	238	24474
1	79	>gi|1104638510|ref|XP_019071725.1| PREDICTED: NDR1/HIN1-Like protein 3-like isoform X2 [Solanum lycopersicum]	10.26	2.63	405.7	2.47555e+07	35	12	1	27.11	225	4171
1	80	>gi|350537551|ref|NP_001234554.1| UDP-glucose:protein transglucosylase-like protein SlUPTG1 [Solanum lycopersicum]	10.06	3.59	544.8	6.66738e+06	21	7	1	23.2	362	3042
1	81	>gi|1104611052|ref|XP_019068029.1| PREDICTED: patatin-like protein 2 [Solanum lycopersicum]	9.91	4.88	416.5	2.48185e+06	11	6	0	16.17	402	7841
1	82	>gi|909618039|ref|NP_001298123.1| ethylene-responsive small GTP-binding protein [Solanum lycopersicum]
1	82	>gi|906847355|ref|NP_001298105.1| GTP-binding protein [Solanum lycopersicum]
1	82	>gi|906847333|ref|NP_001233944.2| GTP-binding protein [Solanum lycopersicum]
1	82	>gi|460401936|ref|XP_004246471.1| PREDICTED: ras-related protein RABE1a [Solanum lycopersicum]
1	82	>gi|5669640|gb|AAD46405.1|AF096249_1 ethylene-responsive small GTP-binding protein [Solanum lycopersicum]
1	82	>gi|909618041|ref|NP_001234140.2| ethylene-responsive small GTP-binding protein [Solanum lycopersicum]	9.75	3.66	393.9	8.97776e+06	15	7	1	24.07	216	2520
1	83	>gi|807045803|ref|NP_001234502.2| cytochrome P450 CYP74C4 [Solanum lycopersicum]	9.14	3.23	387.2	8.82249e+06	25	10	0	15.38	494	2685
1	84	>gi|350538321|ref|NP_001234849.1| hexose transporter 1 [Solanum lycopersicum]	8.83	4.31	268.8	1.92538e+06	15	4	2	11.66	523	2999
1	85	>gi|460409616|ref|XP_004250234.1| PREDICTED: putative receptor-like protein kinase At4g00960 [Solanum lycopersicum]	8.59	6.26	440.6	7.11336e+06	20	7	0	12.62	642	22398
1	86	>gi|926459545|ref|NP_001234582.2| calcium-dependent protein kinase CDPK1 [Solanum lycopersicum]	8.5	4.42	458.1	6.09848e+06	12	9	0	13.63	521	1300
1	87	>gi|460395645|ref|XP_004243392.1| PREDICTED: fasciclin-like arabinogalactan protein 9 [Solanum lycopersicum]	8.41	6.54	541.5	1.14176e+06	5	2	0	6.07	247	26823
1	88	>gi|460388039|ref|XP_004239679.1| PREDICTED: aquaporin PIP2-4 [Solanum lycopersicum]	8.25	3.79	204.9	1.0781e+06	10	3	1	12.8	289	29273
1	89	>gi|460382460|ref|XP_004236957.1| PREDICTED: putative late blight resistance protein homolog R1A-3 [Solanum lycopersicum]
1	89	>gi|723690472|ref|XP_010319428.1| PREDICTED: putative late blight resistance protein homolog R1A-3 [Solanum lycopersicum]	8.24	5.99	381.1	1.74455e+06	8	4	0	5.57	879	16390
1	90	>gi|410508837|dbj|BAM65603.1| vacuolar H+-pyrophosphatase [Solanum lycopersicum]
1	90	>gi|807066294|ref|NP_001265905.2| vacuolar-type H+-pyrophosphatase [Solanum lycopersicum]	8.23	3.87	394.5	1.43901e+07	26	7	0	7.45	765	2679
1	91	>gi|350534566|ref|NP_001234403.1| basic 30 kDa endochitinase precursor [Solanum lycopersicum]
1	91	>gi|19191|emb|CAA78845.1| chitinase [Solanum lycopersicum]
1	91	>gi|544011|sp|Q05538.1|CHIC_SOLLC RecName: Full=Basic 30 kDa endochitinase; Flags: Precursor	8.07	6.38	445.7	2195486	10	3	0	11.18	322	573
1	92	>gi|460372002|ref|XP_004231823.1| PREDICTED: uncharacterized membrane protein At3g27390 [Solanum lycopersicum]	7.84	3.97	413.5	1.53105e+06	10	4	0	10.73	587	34452
1	93	>gi|991820329|ref|NP_001307017.1| alpha-1,4-glucan-protein synthase [UDP-forming] 2 [Solanum lycopersicum]	7.82	5.07	443	1.48371e+06	10	2	0	6.44	357	2272
1	94	>gi|460405276|ref|XP_004248102.1| PREDICTED: secretory carrier-associated membrane protein 3 [Solanum lycopersicum]	7.76	4.74	418.1	2.6363e+06	7	4	0	16.67	306	23778
1	95	>gi|350536755|ref|NP_001234007.1| 14-3-3 protein 4 [Solanum lycopersicum]	7.67	4.24	502	2084401	7	4	1	18.85	260	751
1	96	>gi|1104612258|ref|XP_019068265.1| PREDICTED: 14 kDa proline-rich protein DC2.15-like [Solanum lycopersicum]	7.66	7.63	467.2	558723	3	1	0	18.7	123	7606
1	97	>gi|119354|sp|P26300.1|ENO_SOLLC RecName: Full=Enolase; AltName: Full=2-phospho-D-glycerate hydro-lyase; AltName: Full=2-phosphoglycerate dehydratase	7.63	5.92	485.8	1.51682e+06	9	3	0	9.23	444	44
1	98	>gi|1104631143|ref|XP_019070772.1| PREDICTED: ABC transporter C family member 2 [Solanum lycopersicum]	7.54	6.48	469	4.20466e+06	10	9	2	9.53	1626	5114
1	99	>gi|927442679|ref|NP_001234001.2| mitochondrial malate dehydrogenase [Solanum lycopersicum]	7.52	3.43	388	2.01167e+06	7	6	1	26.59	346	2437
1	100	>gi|802083923|ref|NP_001234107.2| 14-3-3 protein 5 [Solanum lycopersicum]	7.51	4.65	453.2	6.15741e+06	13	5	1	16.86	255	333
1	101	>gi|987996456|ref|NP_001306983.1| 5-methyltetrahydropteroyltriglutamate--homocysteine methyltransferase [Solanum lycopersicum]	7.25	2.46	353.6	9047676	27	15	0	21.18	765	2278
1	102	>gi|12229803|sp|P93541.1|DHE3_SOLLC RecName: Full=Glutamate dehydrogenase; Short=GDH; AltName: Full=Legdh1	7.05	4.01	330.5	3.1734e+06	17	8	1	10.19	412	425
1	103	>gi|460404505|ref|XP_004247722.1| PREDICTED: germin-like protein subfamily 1 member 19 [Solanum lycopersicum]	7.04	4.71	399.1	3745199	11	5	0	15.62	224	24023
1	104	>gi|460382045|ref|XP_004236750.1| PREDICTED: CASP-like protein PIMP1 [Solanum lycopersicum]	6.86	3.29	426.7	9.36676e+06	27	5	0	40.24	169	31171
1	105	>gi|1104615950|ref|XP_019068620.1| PREDICTED: SNAP25 homologous protein SNAP33 isoform X2 [Solanum lycopersicum]	6.64	4.87	509.8	4.00255e+07	93	3	2	7.62	302	7285
1	106	>gi|460367138|ref|XP_004229432.1| PREDICTED: basic 7S globulin-like [Solanum lycopersicum]	6.54	3.45	336.4	3.66408e+06	10	5	0	17.01	441	36019
1	107	>gi|1621440|gb|AAB17186.1| plasma membrane H+-ATPase [Solanum lycopersicum]
1	107	>gi|259656091|emb|CBG22431.1| unnamed protein product [Solanum lycopersicum]
1	107	>gi|257741944|emb|CBC61840.1| unnamed protein product [Solanum lycopersicum]
1	107	>gi|257305553|emb|CBC12664.1| unnamed protein product [Solanum lycopersicum]
1	107	>gi|219968537|emb|CAW71666.1| unnamed protein product [Solanum lycopersicum]
1	107	>gi|219749272|emb|CAW47053.1| unnamed protein product [Solanum lycopersicum]
1	107	>gi|300599453|emb|CBV35592.1| unnamed protein product [Solanum lycopersicum]	6.44	6.27	482.1	1.02126e+06	11	1	0	2.21	952	39504
1	108	>gi|460397404|ref|XP_004244257.1| PREDICTED: uncharacterized protein LOC101263533 [Solanum lycopersicum]	6.37	3.43	410.7	2.12759e+06	3	3	1	6.28	589	26255
1	109	>gi|460407949|ref|XP_004249411.1| PREDICTED: NDR1/HIN1-Like protein 3-like isoform X1 [Solanum lycopersicum]	6.29	3.19	371.1	3.53779e+06	5	2	0	10.82	231	22943
1	110	>gi|970414516|ref|NP_001305088.1| V-type proton ATPase subunit E [Solanum lycopersicum]	6.23	3.06	337.2	2.6427e+06	7	6	0	14.52	241	2325
1	111	>gi|460383676|ref|XP_004237545.1| PREDICTED: V-type proton ATPase subunit G 1 [Solanum lycopersicum]
1	111	>gi|460383678|ref|XP_004237546.1| PREDICTED: V-type proton ATPase subunit G 1 [Solanum lycopersicum]	6.2	3.34	368.2	2.27196e+06	7	5	1	35.13	111	30654
1	112	>gi|460373949|ref|XP_004232774.1| PREDICTED: cannabidiolic acid synthase-like 2 [Solanum lycopersicum]	6.19	5.16	402.6	1.77734e+06	7	3	0	5.02	538	33756
1	113	>gi|560891734|dbj|BAO18626.1| plasmamembrane intrinsic protein 2;1 [Solanum lycopersicum]
1	113	>gi|726965363|ref|NP_001289823.1| aquaporin PIP2-1-like [Solanum lycopersicum]	6.08	5.64	362.9	3.74016e+06	5	2	0	14.34	279	1334
1	114	>gi|27372527|gb|AAN87262.1| xyloglucan-specific fungal endoglucanase inhibitor protein precursor [Solanum lycopersicum]
1	114	>gi|257745868|emb|CBC57752.1| unnamed protein product [Solanum lycopersicum]
1	114	>gi|257739081|emb|CBC83115.1| unnamed protein product [Solanum lycopersicum]
1	114	>gi|257723477|emb|CBD26335.1| unnamed protein product [Solanum lycopersicum]
1	114	>gi|257703206|emb|CBC54901.1| unnamed protein product [Solanum lycopersicum]
1	114	>gi|257697300|emb|CBC75904.1| unnamed protein product [Solanum lycopersicum]
1	114	>gi|257683092|emb|CBD09989.1| unnamed protein product [Solanum lycopersicum]
1	114	>gi|257680306|emb|CBD00394.1| unnamed protein product [Solanum lycopersicum]
1	114	>gi|257351820|emb|CBC37918.1| unnamed protein product [Solanum lycopersicum]
1	114	>gi|257332573|emb|CBC06182.1| unnamed protein product [Solanum lycopersicum]
1	114	>gi|257331489|emb|CBC29525.1| unnamed protein product [Solanum lycopersicum]
1	114	>gi|219889896|emb|CAW78726.1| unnamed protein product [Solanum lycopersicum]
1	114	>gi|219796882|emb|CAW55458.1| unnamed protein product [Solanum lycopersicum]
1	114	>gi|928197639|ref|NP_001234249.2| xyloglucan-specific fungal endoglucanase inhibitor protein precursor [Solanum lycopersicum]	5.99	2.96	257.7	3.00589e+06	6	5	0	16.67	438	37741
1	115	>gi|460398547|ref|XP_004244819.1| PREDICTED: probable peroxidase 61 [Solanum lycopersicum]	5.96	5.07	440	800030	4	3	0	10.14	345	25899
1	116	>gi|460408543|ref|XP_004249703.1| PREDICTED: probable LRR receptor-like serine/threonine-protein kinase At1g06840 [Solanum lycopersicum]	5.95	4.35	440.7	2.43907e+06	8	6	0	6.3	953	22744
1	117	>gi|350537381|ref|NP_001234035.1| elongation factor 1-alpha [Solanum lycopersicum]
1	117	>gi|119150|sp|P17786.1|EF1A_SOLLC RecName: Full=Elongation factor 1-alpha; Short=EF-1-alpha	5.87	2.98	358.8	3.20551e+06	7	6	0	8.71	448	496
1	118	>gi|460384869|ref|XP_004238129.1| PREDICTED: low-temperature-induced cysteine proteinase-like [Solanum lycopersicum]	5.82	3.4	301.3	1.09369e+06	2	2	1	7.2	472	30279
1	119	>gi|1007892822|ref|NP_001308226.1| 14-3-3 protein 1 [Solanum lycopersicum]	5.73	5.7	467.4	422803	4	2	1	9.24	249	641
1	120	>gi|1012282616|ref|NP_001308654.1| elongation factor 2 [Solanum lycopersicum]	5.62	5.52	320.9	914252	6	3	0	5.58	843	2164
1	121	>gi|460379321|ref|XP_004235412.1| PREDICTED: miraculin-like [Solanum lycopersicum]	5.58	2.49	367.9	7.37436e+06	8	4	0	19.11	246	32071
1	122	>gi|460376856|ref|XP_004234212.1| PREDICTED: acidic endochitinase [Solanum lycopersicum]	5.58	4.86	345.2	914994	7	3	1	10.2	294	32840
1	123	>gi|723687656|ref|XP_010318964.1| PREDICTED: hypersensitive-induced response protein 1 [Solanum lycopersicum]
1	123	>gi|460380898|ref|XP_004236190.1| PREDICTED: hypersensitive-induced response protein 1 [Solanum lycopersicum]
1	123	>gi|460380896|ref|XP_004236189.1| PREDICTED: hypersensitive-induced response protein 1 [Solanum lycopersicum]
1	123	>gi|723687659|ref|XP_010318965.1| PREDICTED: hypersensitive-induced response protein 1 [Solanum lycopersicum]	5.55	2.92	388.7	1.57123e+07	24	7	0	18.6	285	16714
1	124	>gi|1104633762|ref|XP_019071128.1| PREDICTED: uncharacterized protein LOC101254423 [Solanum lycopersicum]	5.51	3.63	316.8	1.29966e+07	25	14	2	7.65	2119	4791
1	125	>gi|460400431|ref|XP_004245738.1| PREDICTED: monocopper oxidase-like protein SKU5 [Solanum lycopersicum]	5.43	4.9	507.5	3401248	8	6	1	10.7	589	25308
1	126	>gi|46095207|gb|AAS80139.1| arachidonic acid-induced DEA1 [Solanum lycopersicum]
1	126	>gi|350539960|ref|NP_001233824.1| arachidonic acid-induced DEA1 precursor [Solanum lycopersicum]	5.38	5.34	338.2	420389	3	1	0	15.22	138	3230
1	127	>gi|3023281|sp|O04161.1|AMT12_SOLLC RecName: Full=Ammonium transporter 1 member 2; AltName: Full=LeAMT1;2	5.25	5.21	469.1	1.61205e+06	5	2	0	4.67	514	83
1	128	>gi|9716648|gb|AAF97591.1|AF263917_1 plasma membrane proton ATPase, partial [Solanum lycopersicum]	5.21	5.1	434	838076	7	1	0	3.74	321	38949
1	129	>gi|460404529|ref|XP_004247734.1| PREDICTED: malate dehydrogenase [Solanum lycopersicum]	5.16	5.02	470.6	5.13412e+06	7	5	1	14.46	332	24015
1	130	>gi|565324206|ref|NP_001274288.1| probable aquaporin NIP5-1-like [Solanum lycopersicum]	5.11	5.09	359.2	318507	2	1	0	8.14	295	2763
1	131	>gi|51457948|gb|AAU03363.1| wound/stress protein [Solanum lycopersicum]
1	131	>gi|350537023|ref|NP_001234532.1| wound/stress protein precursor [Solanum lycopersicum]	4.95	3.09	412.8	6.37654e+06	12	5	1	20.65	184	1577
1	132	>gi|1026346687|ref|NP_001311416.1| calmodulin 2 [Solanum lycopersicum]	4.95	4.95	457.5	198014	1	1	0	11.41	149	1665
1	133	>gi|460394051|ref|XP_004242619.1| PREDICTED: V-type proton ATPase subunit H [Solanum lycopersicum]	4.6	2.84	330.4	2.93888e+06	7	6	0	20.48	454	27316
1	134	>gi|723737631|ref|XP_010327706.1| PREDICTED: vacuolar-sorting receptor 1-like isoform X1 [Solanum lycopersicum]
1	134	>gi|723737634|ref|XP_010327707.1| PREDICTED: vacuolar-sorting receptor 1-like isoform X2 [Solanum lycopersicum]	4.51	2.49	357.6	438383	3	3	0	3.53	624	11179
1	135	>gi|1143632856|gb|AQM55924.1| MRLK1, partial [Solanum lycopersicum]	4.48	4.1	374.2	1682978	7	4	1	6.16	649	1589
1	136	>gi|460407252|ref|XP_004249068.1| PREDICTED: ammonium transporter 2 [Solanum lycopersicum]	4.4	4.33	223.4	311464	6	3	1	10.77	483	23188
1	137	>gi|460369079|ref|XP_004230391.1| PREDICTED: probable leucine-rich repeat receptor-like protein kinase At5g49770 [Solanum lycopersicum]	4.35	3.16	367.9	3669094	9	7	1	10.64	959	35328
1	138	>gi|26454607|sp|P93208.2|14332_SOLLC RecName: Full=14-3-3 protein 2
1	138	>gi|823683788|ref|NP_001296299.1| 14-3-3 protein 2 [Solanum lycopersicum]	4.21	2.34	339.7	1.26874e+06	3	2	0	12.2	254	668
1	139	>gi|460399986|ref|XP_004245517.1| PREDICTED: long chain acyl-CoA synthetase 4 [Solanum lycopersicum]	3.96	2.29	337.4	2771025	9	4	1	6.38	658	25469
1	140	>gi|723665860|ref|XP_010315304.1| PREDICTED: probable LRR receptor-like serine/threonine-protein kinase At2g16250 [Solanum lycopersicum]	3.94	3.57	381.1	1.28585e+06	5	3	0	4.99	881	19094
1	141	>gi|723720025|ref|XP_004244716.2| PREDICTED: subtilisin-like protease SBT1.7 [Solanum lycopersicum]	3.84	1.8	353.6	5.35032e+06	8	4	0	7.17	767	13118
1	142	>gi|460411270|ref|XP_004251036.1| PREDICTED: 60S acidic ribosomal protein P2-2 [Solanum lycopersicum]	3.83	3.82	433.1	780258	2	2	0	28.32	113	21917
1	143	>gi|1104618034|ref|XP_019068866.1| PREDICTED: putative late blight resistance protein homolog R1B-17 [Solanum lycopersicum]
1	143	>gi|1104618036|ref|XP_019068867.1| PREDICTED: putative late blight resistance protein homolog R1B-17 [Solanum lycopersicum]	3.83	3.82	304.2	1.69969e+06	8	7	1	7.17	907	7055
1	145	>gi|802083925|ref|NP_001234101.2| annexin p35 [Solanum lycopersicum]	3.7	1.42	313.5	2.89747e+06	6	5	0	16.77	316	2717
1	146	>gi|1052789122|ref|NP_001317048.1| actin-41 [Solanum lycopersicum]
1	146	>gi|1063759581|ref|NP_001332770.1| actin-52 [Solanum lycopersicum]	3.68	2.25	300.6	1.01686e+07	14	9	0	20.95	377	308
1	147	>gi|460400415|ref|XP_004245730.1| PREDICTED: 14 kDa proline-rich protein DC2.15-like [Solanum lycopersicum]	3.65	3.62	366.5	274532	3	1	0	16.67	138	25314
1	148	>gi|460376764|ref|XP_004234167.1| PREDICTED: protein PPLZ12 [Solanum lycopersicum]	3.63	3.59	317.8	1.40327e+06	5	3	0	10.69	290	32878
1	149	>gi|1008909380|ref|NP_001308301.1| fructose-1,6-bisphosphate aldolase [Solanum lycopersicum]	3.58	1.91	334.8	2.39606e+06	6	5	1	16.2	358	1196
1	150	>gi|460369770|ref|XP_004230730.1| PREDICTED: uncharacterized protein LOC101249498 [Solanum lycopersicum]	3.54	2.85	311.3	1.48123e+06	3	2	0	9.48	232	35089
1	151	>gi|723713997|ref|XP_004242774.2| PREDICTED: umecyanin-like [Solanum lycopersicum]	3.5	3.09	528.4	5.25152e+06	15	5	3	11.54	182	13820
1	152	>gi|350539643|ref|NP_001234488.1| peptidyl-prolyl cis-trans isomerase [Solanum lycopersicum]
1	152	>gi|118103|sp|P21568.1|CYPH_SOLLC RecName: Full=Peptidyl-prolyl cis-trans isomerase; Short=PPIase; AltName: Full=Cyclophilin; AltName: Full=Cyclosporin A-binding protein; AltName: Full=Rotamase	3.46	3.46	447.3	469080	2	2	0	14.04	171	577
1	153	>gi|460398803|ref|XP_004244941.1| PREDICTED: homeobox protein knotted-1-like 3 [Solanum lycopersicum]	3.41	2.98	447.2	2.14678e+06	5	2	1	2.58	349	25839
1	154	>gi|460366184|ref|XP_004228970.1| PREDICTED: uncharacterized protein LOC101267442 isoform X2 [Solanum lycopersicum]
1	154	>gi|723656759|ref|XP_010318468.1| PREDICTED: uncharacterized protein LOC101267442 isoform X1 [Solanum lycopersicum]	3.37	3.32	415.7	1.06938e+06	4	1	0	3.12	320	20098
1	155	>gi|560891728|dbj|BAO18623.1| plasmamembrane intrinsic protein 1;3 [Solanum lycopersicum]
1	155	>gi|565324189|ref|NP_001274291.1| probable aquaporin PIP-type pTOM75-like [Solanum lycopersicum]	3.18	3.16	445.6	875000	3	1	0	4.86	288	2765
1	156	>gi|26454610|sp|P93213.2|14338_SOLLC RecName: Full=14-3-3 protein 8
1	156	>gi|350539761|ref|NP_001234267.1| 14-3-3 protein 8 [Solanum lycopersicum]	3.13	3.14	315.9	267231	1	1	1	7.28	261	706
1	158	>gi|1026346685|ref|NP_001311414.1| calmodulin 1 [Solanum lycopersicum]	3.03	2.99	369.2	1.40431e+06	4	1	0	8.72	149	2082
1	159	>gi|460415494|ref|XP_004253093.1| PREDICTED: eukaryotic initiation factor 4A-2 [Solanum lycopersicum]
1	159	>gi|460415496|ref|XP_004253094.1| PREDICTED: eukaryotic initiation factor 4A-2 [Solanum lycopersicum]	2.98	2.97	266.3	917653	4	3	0	10.73	410	20608
1	160	>gi|723718172|ref|XP_010324292.1| PREDICTED: glycerophosphodiester phosphodiesterase GDPDL4 [Solanum lycopersicum]	2.96	2.84	343.5	1.38914e+06	6	4	0	7.04	753	13334
1	161	>gi|548454|sp|P35511.1|PAL1_SOLLC RecName: Full=Phenylalanine ammonia-lyase; Short=PAL	2.95	2.97	306.5	860099	3	3	2	3.27	704	277
1	162	>gi|460393129|ref|XP_004242164.1| PREDICTED: HIPL1 protein [Solanum lycopersicum]	2.83	2.84	367	972110	4	4	0	8.26	690	27614
1	163	>gi|723686582|ref|XP_010318778.1| PREDICTED: probable polygalacturonase At3g15720 [Solanum lycopersicum]	2.8	2.02	329.2	1.27953e+06	4	2	0	5.65	407	16842
1	164	>gi|806776504|ref|NP_001234361.2| phosphate transporter 1 [Solanum lycopersicum]	2.77	2.76	347.9	2.57745e+06	4	3	0	9.67	538	1674
1	165	>gi|460378971|ref|XP_004235240.1| PREDICTED: clathrin heavy chain 1-like [Solanum lycopersicum]	2.74	2.73	326	790465	4	3	0	4	1702	32193
1	166	>gi|460393015|ref|XP_004242107.1| PREDICTED: DDT domain-containing protein PTM-like [Solanum lycopersicum]	2.72	2.64	300.8	3.01092e+06	14	8	2	5.93	1569	27642
1	167	>gi|460376164|ref|XP_004233869.1| PREDICTED: nuclear pore complex protein GP210 [Solanum lycopersicum]	2.7	2.34	330.4	7.49386e+06	23	1	0	0.98	1946	33056
1	169	>gi|726965385|ref|NP_001289834.1| sugar transporter ERD6-like 6 [Solanum lycopersicum]	2.69	2.66	346	1.14438e+06	3	1	0	2.06	486	2726
1	170	>gi|460410605|ref|XP_004250715.1| PREDICTED: 40S ribosomal protein S5 [Solanum lycopersicum]	2.68	2.67	311	516509	2	1	0	7.11	211	22131
1	171	>gi|371491779|gb|AEX31545.1| putative steroid 5beta-reductase [Solanum lycopersicum]
1	171	>gi|806904720|ref|NP_001266103.2| putative steroid 5beta-reductase [Solanum lycopersicum]	2.68	2.66	281.3	5.31248e+06	2	2	0	7.22	388	2688
1	172	>gi|350535967|ref|NP_001233967.1| V-type proton ATPase 16 kDa proteolipid subunit [Solanum lycopersicum]
1	172	>gi|460406449|ref|XP_004248677.1| PREDICTED: V-type proton ATPase 16 kDa proteolipid subunit [Solanum lycopersicum]
1	172	>gi|460406447|ref|XP_004248676.1| PREDICTED: V-type proton ATPase 16 kDa proteolipid subunit [Solanum lycopersicum]
1	172	>gi|2282062|gb|AAB64199.1| vacuolar proton ATPase proteolipid subunit [Solanum lycopersicum]
1	172	>gi|3334406|sp|O24011.1|VATL_SOLLC RecName: Full=V-type proton ATPase 16 kDa proteolipid subunit; Short=V-ATPase 16 kDa proteolipid subunit; AltName: Full=Vacuolar proton pump 16 kDa proteolipid subunit	2.67	2.51	185.5	469948	9	1	1	20.73	164	266
1	174	>gi|350539882|ref|NP_001234817.1| auto-inhibited Ca2 -transporting ATPase 10 [Solanum lycopersicum]	2.64	2.67	288.4	336967	2	2	1	2.31	1081	2890
1	175	>gi|460405320|ref|XP_004248124.1| PREDICTED: dirigent protein 22-like [Solanum lycopersicum]	2.57	2.57	311.2	960099	2	2	0	13.68	190	23762
1	177	>gi|922960006|ref|NP_001233842.2| acid invertase [Solanum lycopersicum]	2.54	1.64	375.9	3438418	10	5	0	4.81	582	817
1	178	>gi|460379019|ref|XP_004235262.1| PREDICTED: PLAT domain-containing protein 3-like [Solanum lycopersicum]	2.46	2.43	296.4	1.04887e+06	3	1	0	7.65	183	32182
1	179	>gi|350536977|ref|NP_001234786.1| calmodulin [Solanum lycopersicum]
1	179	>gi|170396|gb|AAA34144.1| calmodulin [Solanum lycopersicum]
1	179	>gi|115513|sp|P27161.2|CALM_SOLLC RecName: Full=Calmodulin; Short=CaM	2.37	2.05	313.2	471199	2	2	0	20.13	149	1486
1	180	>gi|206984611|emb|CAR80878.1| unnamed protein product [Solanum lycopersicum]
1	180	>gi|2388889|emb|CAA75056.1| calmodulin, partial [Solanum lycopersicum]
1	180	>gi|311815228|emb|CBX84351.1| unnamed protein product [Solanum lycopersicum]	2.32	2.28	417.5	3.18372e+06	4	1	0	13.45	119	39385
1	181	>gi|350539825|ref|NP_001233773.1| LysM receptor-like kinase isoform 1 precursor [Solanum lycopersicum]	2.24	2.26	343.6	1.52633e+06	4	3	1	4.79	626	2895
1	182	>gi|460402506|ref|XP_004246753.1| PREDICTED: trihelix transcription factor GT-3b [Solanum lycopersicum]	2.14	2.13	392.7	557433	3	2	1	5.8	293	24615
1	183	>gi|460365130|ref|XP_004228457.1| PREDICTED: uncharacterized protein At4g22758-like [Solanum lycopersicum]	2.13	1.85	395.1	4.37567e+06	12	3	0	12.63	190	36598
1	184	>gi|460389800|ref|XP_004240536.1| PREDICTED: glutathione S-transferase [Solanum lycopersicum]
1	184	>gi|460389802|ref|XP_004240537.1| PREDICTED: glutathione S-transferase-like [Solanum lycopersicum]	2.08	2.04	233.7	409762	3	1	0	9.91	212	28678
1	185	>gi|460381073|ref|XP_004236277.1| PREDICTED: quinolinate synthase, chloroplastic [Solanum lycopersicum]	2.06	1.61	326	4.76744e+06	14	5	0	7.15	741	31452
1	186	>gi|460395348|ref|XP_004243246.1| PREDICTED: probable sugar phosphate/phosphate translocator At1g06470 [Solanum lycopersicum]
1	186	>gi|723714798|ref|XP_010323664.1| PREDICTED: probable sugar phosphate/phosphate translocator At1g06470 [Solanum lycopersicum]	2.06	2	350.7	4.83673e+06	6	2	0	3.29	486	13730
1	187	>gi|460378451|ref|XP_004234985.1| PREDICTED: luminal-binding protein 5 [Solanum lycopersicum]	2.05	1.5	312.5	5.68792e+06	5	3	0	6.44	668	32348
1	189	>gi|27884018|gb|AAO23981.1| vacuolar H+-ATPase A2 subunit isoform [Solanum lycopersicum]
1	189	>gi|928192543|ref|NP_001234287.2| vacuolar H+-ATPase A2 subunit isoform [Solanum lycopersicum]	1.92	1.87	342.7	1.68157e+06	4	1	0	1.93	623	2427
1	190	>gi|723687689|ref|XP_010318970.1| PREDICTED: LOW QUALITY PROTEIN: ABC transporter A family member 2 [Solanum lycopersicum]	1.88	1.19	229	2438166	10	6	0	8.1	963	16710
1	192	>gi|723725605|ref|XP_004246189.2| PREDICTED: basic 7S globulin-like [Solanum lycopersicum]	1.86	1.87	308.7	602536	2	2	1	8.41	440	12517
1	193	>gi|723655646|ref|XP_004228716.2| PREDICTED: putative phosphatidylglycerol/phosphatidylinositol transfer protein DDB_G0282179 [Solanum lycopersicum]	1.85	1.74	310.4	940002	2	2	0	12.58	159	20227
1	194	>gi|460378786|ref|XP_004235149.1| PREDICTED: 14 kDa proline-rich protein DC2.15-like [Solanum lycopersicum]
1	194	>gi|460379332|ref|XP_004235417.1| PREDICTED: 14 kDa proline-rich protein DC2.15-like [Solanum lycopersicum]	1.83	1.48	212.2	628646	4	3	0	28.44	109	32067
1	196	>gi|460400045|ref|XP_004245546.1| PREDICTED: V-type proton ATPase subunit E [Solanum lycopersicum]	1.8	1.8	253.7	578381	2	2	1	14.29	231	25449
1	197	>gi|460406614|ref|XP_004248757.1| PREDICTED: caffeoyl-CoA O-methyltransferase 5 [Solanum lycopersicum]	1.8	1.8	269.2	625644	2	2	0	9.39	245	23358
1	200	>gi|460388574|ref|XP_004239942.1| PREDICTED: CTD small phosphatase-like protein [Solanum lycopersicum]	1.71	0.91	471.7	2.59758e+07	45	1	0	3.14	318	29064
1	201	>gi|460412765|ref|XP_004251768.1| PREDICTED: ATPase 9, plasma membrane-type-like [Solanum lycopersicum]	1.67	0.92	292.6	3.49465e+06	10	5	0	6.71	924	21409
1	202	>gi|460376478|ref|XP_004234025.1| PREDICTED: 3-ketoacyl-CoA synthase 11 [Solanum lycopersicum]	1.66	1.58	347	1.54608e+06	7	2	2	4.24	519	32982
1	203	>gi|460373566|ref|XP_004232587.1| PREDICTED: plant intracellular Ras-group-related LRR protein 4 [Solanum lycopersicum]
1	203	>gi|723673326|ref|XP_010316492.1| PREDICTED: plant intracellular Ras-group-related LRR protein 4 [Solanum lycopersicum]	1.66	0.75	263.6	1.99003e+06	5	5	0	11.27	577	18401
1	205	>gi|45544865|gb|AAS67368.1| CONSTANS interacting protein 1 [Solanum lycopersicum]
1	205	>gi|350534976|ref|NP_001234169.1| CONSTANS interacting protein 1 [Solanum lycopersicum]	1.55	0.82	311.8	2.71686e+06	6	4	2	12.45	233	3160
1	206	>gi|460396878|ref|XP_004243997.1| PREDICTED: uncharacterized protein LOC101262538 [Solanum lycopersicum]	1.51	1.46	293.6	3.45886e+06	11	5	0	7.36	367	26447
1	208	>gi|460371958|ref|XP_004231801.1| PREDICTED: F-box protein SKIP14 [Solanum lycopersicum]	1.48	0.73	414.1	6.59058e+06	8	2	0	2.04	489	34469
1	209	>gi|723704783|ref|XP_010321922.1| PREDICTED: uncharacterized protein LOC101245064 [Solanum lycopersicum]	1.43	1.44	332.4	377885	1	1	0	3	400	14827
1	210	>gi|460372578|ref|XP_004232106.1| PREDICTED: protein trichome birefringence-like 19 [Solanum lycopersicum]	1.42	1.34	327	4.30809e+06	8	2	0	4.94	425	34243
1	211	>gi|723735003|ref|XP_010327227.1| PREDICTED: myb-related protein Zm1 [Solanum lycopersicum]	1.42	1.39	376.6	1.76498e+06	3	1	1	5.35	243	11444
1	213	>gi|460367940|ref|XP_004229828.1| PREDICTED: fasciclin-like arabinogalactan protein 10 [Solanum lycopersicum]	1.38	1.38	319.5	1.18215e+06	2	2	0	5.07	414	35737
1	215	>gi|460397977|ref|XP_004244541.1| PREDICTED: MND1-interacting protein 1-like [Solanum lycopersicum]	1.34	0.82	287.3	2.41205e+07	15	4	1	4.7	724	26080
1	218	>gi|460382043|ref|XP_004236749.1| PREDICTED: CASP-like protein PIMP1 [Solanum lycopersicum]	1.3	0.97	272.2	3.33194e+06	6	2	0	13.69	168	31172
1	219	>gi|1269858879|gb|ATO74554.1| UDP-glucose:sterol glucosyltransferase SGT1 [Solanum lycopersicum]	1.27	0.84	301.9	6.36719e+06	10	7	1	18.34	627	764
1	220	>gi|460385248|ref|XP_004238316.1| PREDICTED: coatomer subunit alpha-1 [Solanum lycopersicum]	1.27	1.25	316.5	5.44508e+06	8	5	0	3.04	1218	30135
1	221	>gi|460379496|ref|XP_004235498.1| PREDICTED: transcription termination factor MTERF2, chloroplastic isoform X1 [Solanum lycopersicum]	1.26	1.11	345.4	5.43846e+06	11	3	0	5.46	604	32038
1	222	>gi|460374197|ref|XP_004232898.1| PREDICTED: dof zinc finger protein DOF1.4 [Solanum lycopersicum]	1.24	1.25	220.2	977391	3	2	1	7.33	409	33663
1	224	>gi|460377092|ref|XP_004234329.1| PREDICTED: uncharacterized protein LOC101254569 [Solanum lycopersicum]
1	224	>gi|723684380|ref|XP_010317549.1| PREDICTED: uncharacterized protein LOC101254569 [Solanum lycopersicum]	1.23	0.75	321.1	7.25061e+06	11	2	0	2.4	417	17137
1	226	>gi|1104639481|ref|XP_010312550.2| PREDICTED: pleiotropic drug resistance protein 2-like isoform X1 [Solanum lycopersicum]
1	226	>gi|1104639484|ref|XP_010312552.2| PREDICTED: pleiotropic drug resistance protein 2-like isoform X3 [Solanum lycopersicum]	1.17	0.84	273.6	3.65644e+06	16	9	1	6.78	1461	3994
1	227	>gi|723730247|ref|XP_010326342.1| PREDICTED: tyrosine decarboxylase 1 [Solanum lycopersicum]	1.16	0.93	307.7	1.83977e+07	13	3	0	3.08	487	12012
	Protein Rank	Description	|Log Prob|	Best |Log Prob|	Best score	Total Intensity	# of spectra	# of unique peptides	# of mod peptides	Coverage %	# AA's in protein	Protein DB number
2	1	>gi|1022943236|ref|NP_001311075.1| H(+)-ATPase 4 [Solanum lycopersicum]	284.68	11.93	738.2	1.59029e+08	445	91	10	46.32	952	2103
2	2	>gi|560891740|dbj|BAO18629.1| plasmamembrane intrinsic protein 2;6 [Solanum lycopersicum]
2	2	>gi|726965338|ref|NP_001289846.1| probable aquaporin PIP2-1 [Solanum lycopersicum]	247.94	19	1072.6	2.15323e+08	483	41	9	50.17	287	2735
2	3	>gi|586102|sp|Q08451.1|PIP1_SOLLC RecName: Full=Probable aquaporin PIP-type pTOM75; AltName: Full=Ripening-associated membrane protein; Short=RAMP
2	3	>gi|560891730|dbj|BAO18624.1| plasmamembrane intrinsic protein 1;5 [Solanum lycopersicum]
2	3	>gi|227474600|emb|CAY33219.1| unnamed protein product [Solanum lycopersicum]
2	3	>gi|395046|emb|CAA52068.1| tomato ripening associated membrane protein [Solanum lycopersicum]
2	3	>gi|350534408|ref|NP_001234139.1| plasma membrane intrinsic protein 1.5 [Solanum lycopersicum]	235.47	19.94	1069.6	3.54001e+08	859	58	12	68.18	286	1443
2	4	>gi|560891736|dbj|BAO18627.1| plasmamembrane intrinsic protein 2;4 [Solanum lycopersicum]
2	4	>gi|315573164|gb|ADU34070.1| aquaporin [Solanum lycopersicum]
2	4	>gi|350539001|ref|NP_001234625.1| aquaporin [Solanum lycopersicum]	98.2	18.1	1006.3	3.41161e+07	138	16	4	53.57	280	2954
2	5	>gi|1104594347|ref|XP_019067358.1| PREDICTED: 12S seed storage protein CRD [Solanum lycopersicum]	81.21	11.46	733.4	5.49296e+07	100	27	3	56.04	364	8506
2	6	>gi|560891742|dbj|BAO18630.1| plasmamembrane intrinsic protein 2;8 [Solanum lycopersicum]
2	6	>gi|927928759|ref|NP_001266257.2| aquaporin PIP2-7-like [Solanum lycopersicum]	70.09	14.41	807.7	1.57582e+07	68	9	3	37.46	283	2429
2	7	>gi|460373322|ref|XP_004232469.1| PREDICTED: V-type proton ATPase subunit c2 [Solanum lycopersicum]
2	7	>gi|460385262|ref|XP_004238323.1| PREDICTED: V-type proton ATPase subunit c2 [Solanum lycopersicum]	64.78	10.97	641.5	6.80212e+06	35	11	6	63.03	165	30130
2	8	>gi|1114439811|ref|NP_001289835.2| probable aquaporin PIP-type pTOM75 [Solanum lycopersicum]	43.38	11.45	675.9	2.10635e+07	79	13	3	31.36	287	1722
2	9	>gi|560891732|dbj|BAO18625.1| plasmamembrane intrinsic protein 1;7 [Solanum lycopersicum]
2	9	>gi|726965331|ref|NP_001289851.1| probable aquaporin PIP1-2 [Solanum lycopersicum]	42.01	16.08	805.7	3.73868e+07	58	3	1	12.59	286	2737
2	10	>gi|460374582|ref|XP_004233089.1| PREDICTED: cation/H(+) antiporter 18-like [Solanum lycopersicum]	41.76	9.6	703.1	2.8404e+07	76	19	4	24.52	828	33537
2	11	>gi|560891755|dbj|BAO18636.1| tonoplast intrinsic protein 2;3 [Solanum lycopersicum]
2	11	>gi|567757473|ref|NP_001274703.1| TIP protein [Solanum lycopersicum]	37.17	18.13	1030.4	2.36808e+07	117	6	2	31.2	250	1342
2	12	>gi|723754262|ref|XP_004253331.2| PREDICTED: ferric reduction oxidase 4 [Solanum lycopersicum]	34.1	8.43	565.5	1.28073e+07	47	16	3	23.51	689	9304
2	13	>gi|257633283|emb|CBD31296.1| unnamed protein product [Solanum lycopersicum]
2	13	>gi|218418938|emb|CAV28051.1| unnamed protein product [Solanum lycopersicum]
2	13	>gi|6002601|gb|AAF00053.1|AF092655_1 putative high-affinity nitrate transporter [Solanum lycopersicum]	33.49	9.36	587.2	6228094	35	11	3	26.23	530	40097
2	14	>gi|802083923|ref|NP_001234107.2| 14-3-3 protein 5 [Solanum lycopersicum]	30.6	10.78	589.1	1.49714e+07	37	15	5	40	255	333
2	15	>gi|560891744|dbj|BAO18631.1| plasmamembrane intrinsic protein 2;9 [Solanum lycopersicum]
2	15	>gi|902763248|ref|NP_001233846.2| putative PIP-type aquaporin [Solanum lycopersicum]	29.16	7.96	531.1	6.72961e+06	11	7	1	14.84	283	2544
2	16	>gi|257728582|emb|CBD11541.1| unnamed protein product [Solanum lycopersicum]
2	16	>gi|257652011|emb|CBD18217.1| unnamed protein product [Solanum lycopersicum]
2	16	>gi|257326018|emb|CBC14665.1| unnamed protein product [Solanum lycopersicum]
2	16	>gi|257290316|emb|CBC07774.1| unnamed protein product [Solanum lycopersicum]
2	16	>gi|1007363464|ref|NP_001308000.1| subtilisin-like protease precursor [Solanum lycopersicum]	27.81	7.68	574.4	6.30164e+06	24	7	0	12.87	746	37571
2	17	>gi|1007353085|ref|NP_001308024.1| two pore calcium channel protein 1B [Solanum lycopersicum]	27.8	10.71	672.4	1.34792e+06	17	6	0	6.22	739	2206
2	18	>gi|959672202|ref|NP_001304667.1| ammonium transporter 1 member 1 [Solanum lycopersicum]
2	18	>gi|300647172|emb|CBU96182.1| unnamed protein product [Solanum lycopersicum]
2	18	>gi|300643958|emb|CBU94596.1| unnamed protein product [Solanum lycopersicum]
2	18	>gi|300642381|emb|CBU93819.1| unnamed protein product [Solanum lycopersicum]
2	18	>gi|300638766|emb|CBU92045.1| unnamed protein product [Solanum lycopersicum]
2	18	>gi|300626747|emb|CBU85071.1| unnamed protein product [Solanum lycopersicum]
2	18	>gi|259460472|emb|CBF67172.1| unnamed protein product [Solanum lycopersicum]
2	18	>gi|259448210|emb|CBF73406.1| unnamed protein product [Solanum lycopersicum]
2	18	>gi|259447503|emb|CBF59827.1| unnamed protein product [Solanum lycopersicum]
2	18	>gi|259429726|emb|CBF70137.1| unnamed protein product [Solanum lycopersicum]
2	18	>gi|259422378|emb|CBF68945.1| unnamed protein product [Solanum lycopersicum]
2	18	>gi|213509612|emb|CAS92334.1| unnamed protein product [Solanum lycopersicum]
2	18	>gi|22001520|sp|P58905.1|AMT11_SOLLC RecName: Full=Ammonium transporter 1 member 1; AltName: Full=LeAMT1;1	26.82	10.24	694.6	2.89184e+07	29	6	0	13.32	488	78
2	19	>gi|460395832|ref|XP_004243484.1| PREDICTED: cyprosin [Solanum lycopersicum]	25.94	6.27	600.1	1.00567e+07	34	12	2	18.7	508	26760
2	20	>gi|560891738|dbj|BAO18628.1| plasmamembrane intrinsic protein 2;5 [Solanum lycopersicum]
2	20	>gi|565324173|ref|NP_001274308.1| aquaporin PIP2-1-like [Solanum lycopersicum]	25.35	8.7	609.5	3.74376e+06	10	6	0	16.73	281	2768
2	21	>gi|9716482|gb|AAF97510.1|AF246266_2 iron-regulated transporter 2 [Solanum lycopersicum]
2	21	>gi|4836773|gb|AAD30549.1|AF136580_1 iron-regulated transporter 2 [Solanum lycopersicum]
2	21	>gi|350536549|ref|NP_001234252.1| iron-regulated transporter 2 precursor [Solanum lycopersicum]	24.44	12.17	795.6	7.66085e+06	15	2	0	4.55	352	3078
2	22	>gi|350536469|ref|NP_001234248.1| iron-regulated transporter 1 precursor [Solanum lycopersicum]	24.18	11.01	781.4	5.49432e+06	15	5	2	4.57	350	1413
2	23	>gi|723718419|ref|XP_010324326.1| PREDICTED: polyubiquitin [Solanum lycopersicum]	23.69	10.46	688.3	3.09708e+07	38	9	2	39.39	457	13309
2	24	>gi|460396674|ref|XP_004243896.1| PREDICTED: zinc transporter 5-like [Solanum lycopersicum]	23.37	9.18	642.7	5.83776e+06	23	7	1	5.26	342	26498
2	25	>gi|461979|sp|Q01413.1|E13B_SOLLC RecName: Full=Glucan endo-1,3-beta-glucosidase B; AltName: Full=(1-_3)-beta-glucan endohydrolase B; Short=(1-_3)-beta-glucanase B; AltName: Full=Basic beta-1,3-glucanase; AltName: Full=Beta-1,3-endoglucanase B; Flags: Pre
2	25	>gi|920500461|ref|NP_001299819.1| glucan endo-1,3-beta-glucosidase B precursor [Solanum lycopersicum]
2	25	>gi|350537435|ref|NP_001234805.1| glucan endo-1,3-beta-glucosidase B precursor [Solanum lycopersicum]	22.95	9.22	564.1	5.45249e+06	30	9	1	33.33	360	719
2	26	>gi|460406368|ref|XP_004248637.1| PREDICTED: endochitinase 4 [Solanum lycopersicum]	21.72	7.4	535.4	8.41985e+06	24	6	0	20.06	329	23436
2	27	>gi|749396263|gb|AJF19139.1| phosphate transporter [Solanum lycopersicum]
2	27	>gi|350537571|ref|NP_001234043.1| inorganic phosphate transporter [Solanum lycopersicum]
2	27	>gi|2570525|gb|AAB82147.1| inorganic phosphate transporter [Solanum lycopersicum]
2	27	>gi|257736206|emb|CBC56363.1| unnamed protein product [Solanum lycopersicum]
2	27	>gi|460376506|ref|XP_004234039.1| PREDICTED: probable inorganic phosphate transporter 1-3 [Solanum lycopersicum]	21.46	4.28	464.1	2.0666e+07	43	16	1	36.36	528	32971
2	28	>gi|560891753|dbj|BAO18635.1| tonoplast intrinsic protein 2;2 [Solanum lycopersicum]
2	28	>gi|375280385|gb|AFA43944.1| MIP, partial [Solanum lycopersicum]
2	28	>gi|565324135|ref|NP_001274296.1| tonoplast intrinsic protein 2.2 [Solanum lycopersicum]	21.36	13.13	746.3	5552193	45	4	2	14.06	249	2771
2	29	>gi|1104633662|ref|XP_019071080.1| PREDICTED: copper transporter 6-like [Solanum lycopersicum]	20.76	6.13	668.9	2.0798e+07	35	5	1	30.5	141	4836
2	30	>gi|565324206|ref|NP_001274288.1| probable aquaporin NIP5-1-like [Solanum lycopersicum]	20.58	8.07	500.8	2360520	12	4	0	23.73	295	2763
2	31	>gi|1104639505|ref|XP_004249870.3| PREDICTED: uncharacterized protein LOC101263366 [Solanum lycopersicum]	20.56	5.59	473.2	9.51897e+06	12	9	0	51.24	201	3990
2	32	>gi|460391563|ref|XP_004241390.1| PREDICTED: solute carrier family 35 member F2 [Solanum lycopersicum]	20.44	14.34	807.6	2134851	6	4	1	20.96	353	28150
2	33	>gi|1104611050|ref|XP_019068028.1| PREDICTED: patatin-like protein 2 [Solanum lycopersicum]	19.7	7.79	515.1	8.78659e+06	18	8	1	21.32	408	7842
2	34	>gi|460410883|ref|XP_004250845.1| PREDICTED: patellin-3-like [Solanum lycopersicum]	19.42	13.52	817.3	3.30065e+06	20	4	1	6.62	589	22058
2	35	>gi|460412029|ref|XP_004251406.1| PREDICTED: high affinity nitrate transporter 2.4-like [Solanum lycopersicum]	18.45	12.41	707.2	2.60836e+06	19	4	2	25.68	183	21661
2	36	>gi|1009287575|ref|NP_001308423.1| calmodulin 3 [Solanum lycopersicum]
2	36	>gi|460411709|ref|XP_004251248.1| PREDICTED: calmodulin [Solanum lycopersicum]
2	36	>gi|1026346657|ref|NP_001311421.1| calmodulin 5 [Solanum lycopersicum]	18.4	9.32	625.7	17744417	25	8	3	69.13	149	2085
2	37	>gi|723687695|ref|XP_010318972.1| PREDICTED: ABC transporter A family member 7 [Solanum lycopersicum]	17.42	5.89	400.5	6079569	21	10	4	14.71	945	16709
2	38	>gi|460370004|ref|XP_004230845.1| PREDICTED: WCOR413-like plant cold acclimation protein [Solanum lycopersicum]
2	38	>gi|1104167506|ref|NP_001334188.1| WCOR413-like plant cold acclimation protein [Solanum lycopersicum]	17.28	11.36	650.2	676068	4	3	0	26.77	198	1748
2	39	>gi|460400431|ref|XP_004245738.1| PREDICTED: monocopper oxidase-like protein SKU5 [Solanum lycopersicum]	17.17	6.4	563.8	4.20644e+06	13	4	0	10.7	589	25308
2	40	>gi|460367134|ref|XP_004229430.1| PREDICTED: basic 7S globulin-like [Solanum lycopersicum]	16.73	6.99	534	1.67419e+06	14	5	0	14.19	430	36021
2	41	>gi|460382045|ref|XP_004236750.1| PREDICTED: CASP-like protein PIMP1 [Solanum lycopersicum]	16.35	8.21	467	8.5358e+06	14	6	0	50.3	169	31171
2	42	>gi|560891734|dbj|BAO18626.1| plasmamembrane intrinsic protein 2;1 [Solanum lycopersicum]
2	42	>gi|726965363|ref|NP_001289823.1| aquaporin PIP2-1-like [Solanum lycopersicum]	15.14	11.83	715.9	594482	3	2	0	10.04	279	1334
2	43	>gi|460378788|ref|XP_004235150.1| PREDICTED: 14 kDa proline-rich protein DC2.15-like [Solanum lycopersicum]	14.98	7.25	423.5	1.42525e+07	21	8	0	35.78	109	32250
2	44	>gi|960513908|ref|NP_001304702.1| V-type proton ATPase subunit B2 [Solanum lycopersicum]	13.45	4.92	407.2	4.50306e+06	19	6	1	12.07	489	2339
2	45	>gi|350534566|ref|NP_001234403.1| basic 30 kDa endochitinase precursor [Solanum lycopersicum]
2	45	>gi|19191|emb|CAA78845.1| chitinase [Solanum lycopersicum]
2	45	>gi|544011|sp|Q05538.1|CHIC_SOLLC RecName: Full=Basic 30 kDa endochitinase; Flags: Precursor	13.39	7.59	543.7	3.77707e+06	17	3	0	11.18	322	573
2	46	>gi|460389844|ref|XP_004240558.1| PREDICTED: ABC transporter B family member 21 [Solanum lycopersicum]
2	46	>gi|723704436|ref|XP_010321860.1| PREDICTED: ABC transporter B family member 21 [Solanum lycopersicum]	13.25	7	466.4	6.62048e+06	10	7	1	4.97	1287	14867
2	47	>gi|921274020|ref|NP_001234281.2| vacuolar H+-ATPase A1 subunit isoform [Solanum lycopersicum]	12.79	5.27	459.3	8.9181e+06	21	11	0	17.98	623	2496
2	48	>gi|460408499|ref|XP_004249682.1| PREDICTED: trypsin inhibitor 1-like [Solanum lycopersicum]	12.48	5.83	519.7	5.4716e+06	22	5	0	45.74	94	22754
2	49	>gi|723685072|ref|XP_010318523.1| PREDICTED: senescence-induced receptor-like serine/threonine-protein kinase [Solanum lycopersicum]	12.48	4.48	498.9	1.7646e+07	30	12	1	10.74	894	17044
2	50	>gi|260619533|gb|ACX47459.1| hexose transporter 1 [Solanum lycopersicum]
2	50	>gi|350538321|ref|NP_001234849.1| hexose transporter 1 [Solanum lycopersicum]	11.71	6.71	379.9	2.15148e+06	17	4	1	9.56	523	2999
2	51	>gi|1104612258|ref|XP_019068265.1| PREDICTED: 14 kDa proline-rich protein DC2.15-like [Solanum lycopersicum]	11.56	7.4	489	1029346	7	2	0	18.7	123	7606
2	52	>gi|460383379|ref|XP_004237403.1| PREDICTED: PLAT domain-containing protein 3-like [Solanum lycopersicum]	11.36	7.09	561.3	7.56616e+06	26	8	1	32.98	188	30753
2	53	>gi|460382464|ref|XP_004236959.1| PREDICTED: putative late blight resistance protein homolog R1A-3 [Solanum lycopersicum]	11.13	5.54	379.6	7.32217e+06	16	9	1	15.5	884	31013
2	54	>gi|460403095|ref|XP_004247036.1| PREDICTED: auxin-induced in root cultures protein 12 [Solanum lycopersicum]	10.82	5.91	597.4	5573470	9	7	1	22.69	238	24474
2	55	>gi|460400642|ref|XP_004245842.1| PREDICTED: novel plant SNARE 11 [Solanum lycopersicum]	10.73	10.71	657.8	192045	3	2	0	11.11	261	25232
2	56	>gi|1104626054|ref|XP_004241563.3| PREDICTED: hypersensitive-induced response protein 1 [Solanum lycopersicum]	10.71	3.37	492.1	4.3283e+07	51	13	0	35.44	285	5863
2	57	>gi|38605630|sp|P60117.1|ATP9_SOLLC RecName: Full=ATP synthase subunit 9, mitochondrial; AltName: Full=Lipid-binding protein	10.7	8.5	542.4	1.18542e+06	15	3	1	41.89	74	775
2	58	>gi|1104618899|ref|XP_019069059.1| PREDICTED: ADP-ribosylation factor isoform X1 [Solanum lycopersicum]
2	58	>gi|723663290|ref|XP_010313724.1| PREDICTED: ADP-ribosylation factor 1 [Solanum lycopersicum]
2	58	>gi|723663287|ref|XP_010313716.1| PREDICTED: ADP-ribosylation factor 1 [Solanum lycopersicum]
2	58	>gi|723663277|ref|XP_010313704.1| PREDICTED: ADP-ribosylation factor 1 [Solanum lycopersicum]
2	58	>gi|723663274|ref|XP_010313700.1| PREDICTED: ADP-ribosylation factor 1 [Solanum lycopersicum]
2	58	>gi|460415182|ref|XP_004252939.1| PREDICTED: ADP-ribosylation factor 2 [Solanum lycopersicum]
2	58	>gi|460385928|ref|XP_004238652.1| PREDICTED: ADP-ribosylation factor 2 [Solanum lycopersicum]
2	58	>gi|1104618901|ref|XP_019069060.1| PREDICTED: ADP-ribosylation factor 1 isoform X2 [Solanum lycopersicum]	10.32	7.64	516.4	4693430	12	3	0	19.34	181	6831
2	59	>gi|350535937|ref|NP_001234477.1| plasma membrane ATPase 2 [Solanum lycopersicum]	10.27	5.26	418.7	3.28933e+06	16	7	3	10.15	956	893
2	60	>gi|1104637956|ref|XP_019071667.1| PREDICTED: plasma membrane-associated cation-binding protein 1 [Solanum lycopersicum]	10.01	4.08	381.2	7.61449e+06	19	7	0	44.78	201	4231
2	61	>gi|460388218|ref|XP_004239766.1| PREDICTED: ALA-interacting subunit 1-like [Solanum lycopersicum]	9.54	9.22	629.8	895808	7	3	0	3.71	350	29206
2	62	>gi|115823|sp|P14276.1|CB2E_SOLLC RecName: Full=Chlorophyll a-b binding protein 3A, chloroplastic; AltName: Full=LHCII type I CAB-3A; Short=LHCP; Flags: Precursor
2	62	>gi|115824|sp|P14277.1|CB2F_SOLLC RecName: Full=Chlorophyll a-b binding protein 3B, chloroplastic; AltName: Full=LHCII type I CAB-3B; Short=LHCP; Flags: Precursor	9.46	9.41	424.9	232439	4	1	0	13.11	267	48
2	63	>gi|1000232033|ref|NP_001306784.1| glutamine synthetase [Solanum lycopersicum]	9.39	9.13	602.8	2.41151e+06	14	3	0	6.21	354	2243
2	64	>gi|460370044|ref|XP_004230865.1| PREDICTED: V-type proton ATPase subunit a3 [Solanum lycopersicum]	9.34	3.96	405.3	6.73045e+06	16	9	0	13.17	820	34989
2	65	>gi|350538805|ref|NP_001234104.1| annexin p34 [Solanum lycopersicum]	9.08	5.09	481.1	3.15508e+06	11	4	1	9.24	314	2966
2	66	>gi|723688012|ref|XP_010319027.1| PREDICTED: high-affinity nitrate transporter 3.2-like [Solanum lycopersicum]	8.98	3.49	424.5	1.78504e+07	27	9	2	32.51	203	16667
2	67	>gi|460367758|ref|XP_004229737.1| PREDICTED: uclacyanin-3 [Solanum lycopersicum]	8.88	7.65	482.3	8.03585e+06	12	5	0	21.16	189	35803
2	68	>gi|460400411|ref|XP_004245728.1| PREDICTED: 14 kDa proline-rich protein DC2.15-like [Solanum lycopersicum]
2	68	>gi|460400453|ref|XP_004245749.1| PREDICTED: 14 kDa proline-rich protein DC2.15-like [Solanum lycopersicum]	8.78	5.3	383.2	1607270	9	2	0	32.14	140	25298
2	69	>gi|460383676|ref|XP_004237545.1| PREDICTED: V-type proton ATPase subunit G 1 [Solanum lycopersicum]
2	69	>gi|460383678|ref|XP_004237546.1| PREDICTED: V-type proton ATPase subunit G 1 [Solanum lycopersicum]	8.43	4.5	444.2	4.64122e+06	11	6	1	35.13	111	30654
2	70	>gi|934635822|ref|NP_001234372.2| HAK5 [Solanum lycopersicum]	8.4	7.75	417	4.91048e+06	12	5	1	8.78	786	2394
2	71	>gi|350538787|ref|NP_001234615.1| ethylene-responsive proteinase inhibitor 1 precursor [Solanum lycopersicum]
2	71	>gi|124192|sp|P20076.1|IER1_SOLLC RecName: Full=Ethylene-responsive proteinase inhibitor 1; AltName: Full=Ethylene-responsive proteinase inhibitor I; Flags: Precursor	8.4	5.46	499	5.62813e+06	18	4	1	36.97	119	493
2	72	>gi|1621440|gb|AAB17186.1| plasma membrane H+-ATPase [Solanum lycopersicum]
2	72	>gi|259656091|emb|CBG22431.1| unnamed protein product [Solanum lycopersicum]
2	72	>gi|257741944|emb|CBC61840.1| unnamed protein product [Solanum lycopersicum]
2	72	>gi|257305553|emb|CBC12664.1| unnamed protein product [Solanum lycopersicum]
2	72	>gi|219968537|emb|CAW71666.1| unnamed protein product [Solanum lycopersicum]
2	72	>gi|219749272|emb|CAW47053.1| unnamed protein product [Solanum lycopersicum]
2	72	>gi|300599453|emb|CBV35592.1| unnamed protein product [Solanum lycopersicum]	8.14	7.85	539.4	1.40766e+06	16	1	0	2.21	952	39504
2	73	>gi|723674527|ref|XP_004232833.2| PREDICTED: polyphenol oxidase, chloroplastic-like [Solanum lycopersicum]	7.58	7.53	455.6	1.36934e+06	5	2	0	5.27	626	18232
2	74	>gi|460383558|ref|XP_004237488.1| PREDICTED: CASP-like protein 4D1 [Solanum lycopersicum]	7.56	3.02	423.7	1.14372e+06	3	3	2	33.33	150	30695
2	75	>gi|460409616|ref|XP_004250234.1| PREDICTED: putative receptor-like protein kinase At4g00960 [Solanum lycopersicum]	7.45	7.16	519.7	2.96624e+06	12	4	0	7.01	642	22398
2	76	>gi|460369770|ref|XP_004230730.1| PREDICTED: uncharacterized protein LOC101249498 [Solanum lycopersicum]	7.37	3.99	378.2	800045	2	2	0	19.4	232	35089
2	77	>gi|350537551|ref|NP_001234554.1| UDP-glucose:protein transglucosylase-like protein SlUPTG1 [Solanum lycopersicum]	7.37	3.86	554.5	3.95339e+06	17	5	0	25.41	362	3042
2	78	>gi|460394051|ref|XP_004242619.1| PREDICTED: V-type proton ATPase subunit H [Solanum lycopersicum]	6.9	2.88	349.7	1.89808e+06	6	4	0	13.44	454	27316
2	79	>gi|460403785|ref|XP_004247367.1| PREDICTED: probable linoleate 9S-lipoxygenase 5 [Solanum lycopersicum]	6.9	4	351.5	7.0419e+06	19	6	2	12.53	854	24264
2	80	>gi|1024399561|gb|ANB82415.1| harpin inducing protein, partial [Solanum lycopersicum]	6.84	3.01	479.4	2.60623e+07	27	10	2	24.89	225	37549
2	81	>gi|460398039|ref|XP_004244572.1| PREDICTED: protein NRT1/ PTR FAMILY 6.3-like [Solanum lycopersicum]	6.77	6.1	428.7	4.74259e+06	12	4	0	11.53	590	26057
2	82	>gi|991820329|ref|NP_001307017.1| alpha-1,4-glucan-protein synthase [UDP-forming] 2 [Solanum lycopersicum]	6.72	4.19	421.2	1.51761e+06	10	2	0	6.44	357	2272
2	83	>gi|26454609|sp|P93212.2|14337_SOLLC RecName: Full=14-3-3 protein 7	6.61	3.11	331.4	5.17204e+06	6	4	1	10.71	252	76
2	84	>gi|723687689|ref|XP_010318970.1| PREDICTED: LOW QUALITY PROTEIN: ABC transporter A family member 2 [Solanum lycopersicum]	6.34	4.39	423.2	1.3584e+06	5	3	1	4.15	963	16710
2	85	>gi|723713997|ref|XP_004242774.2| PREDICTED: umecyanin-like [Solanum lycopersicum]	6.04	3.65	362.7	2.8935e+06	6	3	1	11.54	182	13820
2	86	>gi|460372002|ref|XP_004231823.1| PREDICTED: uncharacterized membrane protein At3g27390 [Solanum lycopersicum]	5.83	3.95	286.1	2.15746e+06	14	6	0	12.44	587	34452
2	87	>gi|460382460|ref|XP_004236957.1| PREDICTED: putative late blight resistance protein homolog R1A-3 [Solanum lycopersicum]
2	87	>gi|723690472|ref|XP_010319428.1| PREDICTED: putative late blight resistance protein homolog R1A-3 [Solanum lycopersicum]	5.77	5.61	365.6	2.3736e+06	10	5	0	7.85	879	16390
2	88	>gi|1104638510|ref|XP_019071725.1| PREDICTED: NDR1/HIN1-Like protein 3-like isoform X2 [Solanum lycopersicum]	5.7	2.31	377.7	9.44645e+06	12	6	1	11.56	225	4171
2	89	>gi|460404505|ref|XP_004247722.1| PREDICTED: germin-like protein subfamily 1 member 19 [Solanum lycopersicum]	5.48	5.25	451	4.25719e+06	5	2	0	12.05	224	24023
2	90	>gi|3023281|sp|O04161.1|AMT12_SOLLC RecName: Full=Ammonium transporter 1 member 2; AltName: Full=LeAMT1;2	5.39	5.36	505.4	1.30301e+06	3	1	0	4.09	514	83
2	91	>gi|460370493|ref|XP_004231087.1| PREDICTED: lysM domain-containing GPI-anchored protein 2 [Solanum lycopersicum]	5.27	4.01	410.6	3.09917e+06	11	6	1	15.36	345	34849
2	92	>gi|460406806|ref|XP_004248849.1| PREDICTED: chloride channel protein CLC-c-like [Solanum lycopersicum]	5.23	5.22	326.1	251823	2	1	1	3.47	778	23287
2	93	>gi|460408543|ref|XP_004249703.1| PREDICTED: probable LRR receptor-like serine/threonine-protein kinase At1g06840 [Solanum lycopersicum]	4.98	4.96	468.9	1.97057e+06	5	3	0	3.36	953	22744
2	94	>gi|1104631143|ref|XP_019070772.1| PREDICTED: ABC transporter C family member 2 [Solanum lycopersicum]	4.98	4.45	398.1	1.77938e+06	6	6	2	5.72	1626	5114
2	96	>gi|460401936|ref|XP_004246471.1| PREDICTED: ras-related protein RABE1a [Solanum lycopersicum]	4.84	1.94	405.4	4.19161e+06	7	6	0	26.85	216	24826
2	97	>gi|9716648|gb|AAF97591.1|AF263917_1 plasma membrane proton ATPase, partial [Solanum lycopersicum]	4.63	4.56	373.6	972221	9	3	0	10.28	321	38949
2	98	>gi|987996456|ref|NP_001306983.1| 5-methyltetrahydropteroyltriglutamate--homocysteine methyltransferase [Solanum lycopersicum]	4.55	2.65	346	5.69691e+06	12	7	0	7.58	765	2278
2	99	>gi|926459527|ref|NP_001234565.2| sulfate transporter 1 [Solanum lycopersicum]	4.49	4.5	262	934258	2	2	0	2.74	657	2463
2	100	>gi|460388039|ref|XP_004239679.1| PREDICTED: aquaporin PIP2-4 [Solanum lycopersicum]	4.42	3.77	203.5	898375	8	2	0	12.8	289	29273
2	101	>gi|460397176|ref|XP_004244144.1| PREDICTED: glucose-6-phosphate/phosphate translocator 1, chloroplastic [Solanum lycopersicum]	4.42	4.38	281.1	431001	4	2	1	6.31	396	26340
2	102	>gi|460368893|ref|XP_004230299.1| PREDICTED: calreticulin [Solanum lycopersicum]	4.38	4.38	464.5	283581	1	1	0	4.32	417	35391
2	103	>gi|723687656|ref|XP_010318964.1| PREDICTED: hypersensitive-induced response protein 1 [Solanum lycopersicum]
2	103	>gi|460380898|ref|XP_004236190.1| PREDICTED: hypersensitive-induced response protein 1 [Solanum lycopersicum]
2	103	>gi|460380896|ref|XP_004236189.1| PREDICTED: hypersensitive-induced response protein 1 [Solanum lycopersicum]
2	103	>gi|723687659|ref|XP_010318965.1| PREDICTED: hypersensitive-induced response protein 1 [Solanum lycopersicum]	4.36	3.69	417.1	6.29984e+06	8	3	0	8.77	285	16714
2	104	>gi|1219456065|ref|NP_001340701.1| aluminum-activated malate transporter protein ALMT4 [Solanum lycopersicum]	4.25	4.25	259.7	986041	2	2	0	7.36	571	1183
2	105	>gi|350536137|ref|NP_001234231.1| remorin 1 [Solanum lycopersicum]	4.24	2.16	327.9	3.01254e+06	5	4	1	14.21	197	3098
2	106	>gi|1104615148|ref|XP_019068554.1| PREDICTED: proteinase inhibitor type-2-like [Solanum lycopersicum]
2	106	>gi|1104615151|ref|XP_019068555.1| PREDICTED: proteinase inhibitor type-2-like [Solanum lycopersicum]	4.21	4.19	478.7	480088	2	1	0	5.31	207	7347
2	107	>gi|926459545|ref|NP_001234582.2| calcium-dependent protein kinase CDPK1 [Solanum lycopersicum]	4.15	3.66	413.6	2.3824e+06	6	4	0	6.14	521	1300
2	108	>gi|1104615950|ref|XP_019068620.1| PREDICTED: SNAP25 homologous protein SNAP33 isoform X2 [Solanum lycopersicum]	4.11	3.17	501	2.83038e+07	50	3	2	8.28	302	7285
2	109	>gi|1143632856|gb|AQM55924.1| MRLK1, partial [Solanum lycopersicum]	4.07	3.82	345.3	3.01959e+06	8	4	0	7.09	649	1589
2	110	>gi|350539643|ref|NP_001234488.1| peptidyl-prolyl cis-trans isomerase [Solanum lycopersicum]
2	110	>gi|118103|sp|P21568.1|CYPH_SOLLC RecName: Full=Peptidyl-prolyl cis-trans isomerase; Short=PPIase; AltName: Full=Cyclophilin; AltName: Full=Cyclosporin A-binding protein; AltName: Full=Rotamase	4.01	3.97	429.5	1.19606e+06	3	1	0	8.19	171	577
2	111	>gi|807045803|ref|NP_001234502.2| cytochrome P450 CYP74C4 [Solanum lycopersicum]	3.99	2.28	381	4.25022e+06	14	6	1	12.35	494	2685
2	112	>gi|119354|sp|P26300.1|ENO_SOLLC RecName: Full=Enolase; AltName: Full=2-phospho-D-glycerate hydro-lyase; AltName: Full=2-phosphoglycerate dehydratase	3.96	3.87	351	1.10132e+06	7	2	0	5.63	444	44
2	113	>gi|723690477|ref|XP_010319429.1| PREDICTED: putative late blight resistance protein homolog R1A-10 [Solanum lycopersicum]	3.73	3.44	331.7	1.74719e+06	4	3	1	4.59	849	16389
2	114	>gi|723655646|ref|XP_004228716.2| PREDICTED: putative phosphatidylglycerol/phosphatidylinositol transfer protein DDB_G0282179 [Solanum lycopersicum]	3.64	3.64	404.2	615955	1	1	0	7.55	159	20227
2	115	>gi|460393474|ref|XP_004242334.1| PREDICTED: fatty-acid-binding protein 1 [Solanum lycopersicum]	3.63	2.73	314.4	7.69826e+06	30	5	0	15.25	295	27524
2	116	>gi|460379321|ref|XP_004235412.1| PREDICTED: miraculin-like [Solanum lycopersicum]	3.6	2	330.9	9.02229e+06	11	5	0	21.54	246	32071
2	117	>gi|1063759581|ref|NP_001332770.1| actin-52 [Solanum lycopersicum]	3.53	3.21	282.3	5.91732e+06	7	6	0	11.94	377	308
2	118	>gi|51457948|gb|AAU03363.1| wound/stress protein [Solanum lycopersicum]
2	118	>gi|350537023|ref|NP_001234532.1| wound/stress protein precursor [Solanum lycopersicum]	3.41	2.9	435.8	4.13695e+06	7	4	1	10.87	184	1577
2	119	>gi|460384869|ref|XP_004238129.1| PREDICTED: low-temperature-induced cysteine proteinase-like [Solanum lycopersicum]	3.37	3.35	309.3	901602	4	4	3	10.38	472	30279
2	120	>gi|460379019|ref|XP_004235262.1| PREDICTED: PLAT domain-containing protein 3-like [Solanum lycopersicum]	3.34	3.3	355.2	1.82703e+06	5	3	0	19.13	183	32182
2	121	>gi|3334406|sp|O24011.1|VATL_SOLLC RecName: Full=V-type proton ATPase 16 kDa proteolipid subunit; Short=V-ATPase 16 kDa proteolipid subunit; AltName: Full=Vacuolar proton pump 16 kDa proteolipid subunit	3.26	2.8	198.6	400195	9	2	2	20.73	164	266
2	122	>gi|460415574|ref|XP_004253133.1| PREDICTED: L-ascorbate oxidase homolog [Solanum lycopersicum]	3.13	2.16	327.4	6.66394e+06	9	4	1	6.07	544	20580
2	123	>gi|460414431|ref|XP_004252574.1| PREDICTED: cation/H(+) antiporter 18 [Solanum lycopersicum]
2	123	>gi|723751984|ref|XP_010314495.1| PREDICTED: cation/H(+) antiporter 18 [Solanum lycopersicum]	3.11	3.13	394.9	135644	1	1	0	2.28	790	9568
2	124	>gi|460380570|ref|XP_004236028.1| PREDICTED: uncharacterized protein LOC101247711 [Solanum lycopersicum]	3.01	3	363.4	456159	2	1	0	5.03	199	31634
2	125	>gi|460412765|ref|XP_004251768.1| PREDICTED: ATPase 9, plasma membrane-type-like [Solanum lycopersicum]	3	1.82	326	3.57243e+06	8	2	0	1.19	924	21409
2	126	>gi|802083925|ref|NP_001234101.2| annexin p35 [Solanum lycopersicum]	2.99	2.98	288.1	259533	2	1	0	3.16	316	2717
2	128	>gi|1104611052|ref|XP_019068029.1| PREDICTED: patatin-like protein 2 [Solanum lycopersicum]	2.92	2.89	231.1	614046	4	2	0	8.71	402	7841
2	129	>gi|460385248|ref|XP_004238316.1| PREDICTED: coatomer subunit alpha-1 [Solanum lycopersicum]	2.86	2.84	392.1	2.71472e+06	6	4	0	4.43	1218	30135
2	131	>gi|460380341|ref|XP_004235915.1| PREDICTED: uncharacterized protein LOC101263891 [Solanum lycopersicum]	2.71	2.63	373.5	1.24533e+06	3	3	0	6.34	536	31714
2	132	>gi|723737631|ref|XP_010327706.1| PREDICTED: vacuolar-sorting receptor 1-like isoform X1 [Solanum lycopersicum]
2	132	>gi|723737634|ref|XP_010327707.1| PREDICTED: vacuolar-sorting receptor 1-like isoform X2 [Solanum lycopersicum]	2.69	2.68	397.5	334933	2	1	0	1.44	624	11179
2	133	>gi|350534762|ref|NP_001234414.1| alpha-DOX2 [Solanum lycopersicum]	2.69	2.39	349.9	1.21748e+06	4	4	0	5.3	642	3170
2	134	>gi|460366703|ref|XP_004229219.1| PREDICTED: CASP-like protein 1 [Solanum lycopersicum]	2.66	1.99	291.8	4324022	5	3	1	30.61	196	36161
2	135	>gi|460388574|ref|XP_004239942.1| PREDICTED: CTD small phosphatase-like protein [Solanum lycopersicum]	2.66	2.36	463.4	1.74568e+07	18	2	0	8.49	318	29064
2	136	>gi|929981603|ref|NP_001234329.2| ferric-chelate reductase [Solanum lycopersicum]	2.61	1.91	296	4.41329e+06	10	6	1	7.09	719	2416
2	137	>gi|460379085|ref|XP_004235295.1| PREDICTED: V-type proton ATPase subunit C [Solanum lycopersicum]	2.57	2.31	254.4	7.85892e+06	8	5	1	11.17	376	32160
2	139	>gi|460380517|ref|XP_004236002.1| PREDICTED: plant intracellular Ras-group-related LRR protein 7 [Solanum lycopersicum]	2.55	2.54	221.3	515581	2	1	0	11.58	259	31652
2	141	>gi|460365572|ref|XP_004228675.1| PREDICTED: syntaxin-121-like [Solanum lycopersicum]	2.54	2.52	341.5	697933	2	1	0	4.33	300	36452
2	142	>gi|1026346685|ref|NP_001311414.1| calmodulin 1 [Solanum lycopersicum]	2.54	2.48	389.7	1.65517e+06	4	1	0	8.72	149	2082
2	143	>gi|723753838|ref|XP_010314861.1| PREDICTED: acetylajmalan esterase-like [Solanum lycopersicum]	2.52	2.48	259	481164	4	1	0	4.74	380	9359
2	144	>gi|565324189|ref|NP_001274291.1| probable aquaporin PIP-type pTOM75-like [Solanum lycopersicum]	2.45	2.45	404.8	338424	1	1	0	4.86	288	2765
2	145	>gi|460366699|ref|XP_004229217.1| PREDICTED: CASP-like protein 1E2 [Solanum lycopersicum]	2.44	2.4	297	1.3656e+06	3	2	1	25.79	190	36162
2	147	>gi|460379694|ref|XP_004235596.1| PREDICTED: protein YLS9 [Solanum lycopersicum]	2.41	2.39	405.3	2.53438e+06	3	2	0	7.12	267	31959
2	148	>gi|460401047|ref|XP_004246041.1| PREDICTED: polyphenol oxidase E, chloroplastic-like [Solanum lycopersicum]	2.35	0.94	347.1	1.02992e+07	13	6	0	10.53	589	25086
2	150	>gi|460387281|ref|XP_004239309.1| PREDICTED: glucan endo-1,3-beta-glucosidase 6 [Solanum lycopersicum]	2.28	2.28	281.7	450728	2	2	1	8.71	482	29449
2	151	>gi|1104633762|ref|XP_019071128.1| PREDICTED: uncharacterized protein LOC101254423 [Solanum lycopersicum]	2.19	2.19	286.4	6.44278e+06	11	8	0	4.44	2119	4791
2	152	>gi|460376764|ref|XP_004234167.1| PREDICTED: protein PPLZ12 [Solanum lycopersicum]	2.16	2.09	284.9	2.02783e+06	8	4	2	21.03	290	32878
2	153	>gi|460407134|ref|XP_004249011.1| PREDICTED: probable galacturonosyltransferase 7 isoform X1 [Solanum lycopersicum]	2.16	2.04	353	8.0335e+06	11	3	0	5.76	694	23230
2	154	>gi|460380671|ref|XP_004236078.1| PREDICTED: uncharacterized protein At1g04910-like [Solanum lycopersicum]	2.11	2.09	354.4	1.02863e+06	3	2	0	4.77	524	31598
2	156	>gi|723656759|ref|XP_010318468.1| PREDICTED: uncharacterized protein LOC101267442 isoform X1 [Solanum lycopersicum]	2.05	2.03	338	794760	2	1	0	3.12	320	20098
2	157	>gi|723680927|ref|XP_010317818.1| PREDICTED: uncharacterized protein LOC101256851 isoform X2 [Solanum lycopersicum]
2	157	>gi|723680924|ref|XP_010317817.1| PREDICTED: uncharacterized protein LOC101256851 isoform X2 [Solanum lycopersicum]
2	157	>gi|460377833|ref|XP_004234691.1| PREDICTED: uncharacterized protein LOC101256851 isoform X1 [Solanum lycopersicum]
2	157	>gi|723680930|ref|XP_010317819.1| PREDICTED: uncharacterized protein LOC101256851 isoform X2 [Solanum lycopersicum]	2.03	1.88	319.6	4.61733e+06	10	1	0	2.24	805	17493
2	159	>gi|460367112|ref|XP_004229419.1| PREDICTED: uncharacterized GPI-anchored protein At5g19250-like [Solanum lycopersicum]	1.97	1.95	323.9	974121	2	1	0	5.67	194	36029
2	160	>gi|460376164|ref|XP_004233869.1| PREDICTED: nuclear pore complex protein GP210 [Solanum lycopersicum]	1.95	1.69	355	4.85111e+06	17	1	0	0.98	1946	33056
2	161	>gi|460400415|ref|XP_004245730.1| PREDICTED: 14 kDa proline-rich protein DC2.15-like [Solanum lycopersicum]	1.92	1.91	303.6	324612	2	1	0	16.67	138	25314
2	162	>gi|723718172|ref|XP_010324292.1| PREDICTED: glycerophosphodiester phosphodiesterase GDPDL4 [Solanum lycopersicum]	1.88	1.87	314.2	736927	3	2	0	3.32	753	13334
2	163	>gi|6093527|sp|P12670.2|NP24_SOLLC RecName: Full=Protein NP24; AltName: Full=Pathogenesis-related protein PR P23; AltName: Full=Salt-induced protein; Flags: Precursor
2	163	>gi|806776583|ref|NP_001292922.1| protein NP24 precursor [Solanum lycopersicum]	1.86	1.55	261.3	3.22377e+06	5	4	0	20.24	247	629
2	164	>gi|460396878|ref|XP_004243997.1| PREDICTED: uncharacterized protein LOC101262538 [Solanum lycopersicum]	1.85	1.83	315.8	2.46438e+06	4	2	1	3.81	367	26447
2	167	>gi|460387185|ref|XP_004239267.1| PREDICTED: uncharacterized protein LOC101265640 [Solanum lycopersicum]	1.77	1.75	350.6	1.81299e+06	5	3	0	3.77	954	29480
2	168	>gi|460396290|ref|XP_004243709.1| PREDICTED: tubulin--tyrosine ligase-like protein 12 [Solanum lycopersicum]	1.75	1.45	314	8.49026e+06	12	5	0	4.07	859	26596
2	169	>gi|723704783|ref|XP_010321922.1| PREDICTED: uncharacterized protein LOC101245064 [Solanum lycopersicum]	1.75	1.71	384.1	1.42062e+06	5	3	0	9.75	400	14827
2	170	>gi|257633918|emb|CBD24632.1| unnamed protein product [Solanum lycopersicum]
2	170	>gi|2979494|dbj|BAA25197.1| germin-like protein [Solanum lycopersicum]
2	170	>gi|350539073|ref|NP_001233861.1| germin-like protein precursor [Solanum lycopersicum]	1.73	1.63	283.6	2.31248e+06	4	3	1	19.2	224	2949
2	171	>gi|460402532|ref|XP_004246766.1| PREDICTED: LIMR family protein At5g01460 [Solanum lycopersicum]	1.73	1.63	309.5	2.33192e+06	5	3	0	4.72	509	24605
2	172	>gi|350536755|ref|NP_001234007.1| 14-3-3 protein 4 [Solanum lycopersicum]	1.71	1.71	272.1	242643	1	1	1	7.31	260	751
2	173	>gi|350536977|ref|NP_001234786.1| calmodulin [Solanum lycopersicum]
2	173	>gi|170396|gb|AAA34144.1| calmodulin [Solanum lycopersicum]
2	173	>gi|115513|sp|P27161.2|CALM_SOLLC RecName: Full=Calmodulin; Short=CaM	1.64	1.64	267.1	148424	1	1	0	11.41	149	1486
2	174	>gi|460384153|ref|XP_004237778.1| PREDICTED: vacuolar iron transporter homolog 1-like [Solanum lycopersicum]	1.61	1.57	299.8	3.0954e+06	3	1	1	6.61	227	30528
2	175	>gi|1104606695|ref|XP_019067494.1| PREDICTED: probable flavin-containing monooxygenase 1 [Solanum lycopersicum]	1.6	1.61	330	1.26356e+06	2	2	0	4.29	513	8376
2	178	>gi|460381073|ref|XP_004236277.1| PREDICTED: quinolinate synthase, chloroplastic [Solanum lycopersicum]	1.55	1.5	321.2	2.78028e+06	8	2	0	1.48	741	31452
2	179	>gi|460370176|ref|XP_004230930.1| PREDICTED: transcription factor bHLH121 isoform X2 [Solanum lycopersicum]
2	179	>gi|1104606530|ref|XP_019067474.1| PREDICTED: transcription factor bHLH121 isoform X1 [Solanum lycopersicum]	1.51	1.51	271.4	1.14966e+06	4	4	1	11.38	334	8397
2	182	>gi|460374045|ref|XP_004232822.1| PREDICTED: secretory carrier-associated membrane protein 2 [Solanum lycopersicum]	1.48	1.47	245.4	458825	2	1	0	4.53	309	33722
2	184	>gi|460367556|ref|XP_004229639.1| PREDICTED: uncharacterized protein LOC101249401 [Solanum lycopersicum]	1.43	1.42	397.6	3.35635e+06	3	2	1	4.12	850	35880
2	185	>gi|723698105|ref|XP_010320785.1| PREDICTED: protein CHUP1, chloroplastic [Solanum lycopersicum]	1.41	0.87	369.9	6.26444e+06	9	3	0	2.12	991	15516
2	187	>gi|807066294|ref|NP_001265905.2| vacuolar-type H+-pyrophosphatase [Solanum lycopersicum]	1.37	0.69	319.3	3.85589e+06	11	5	1	6.41	765	2679
2	188	>gi|1040974754|ref|NP_001315608.1| cell division cycle protein 48 homolog [Solanum lycopersicum]	1.36	0.8	308.3	2.05207e+06	6	2	0	0.62	805	2028
2	189	>gi|460378583|ref|XP_004235050.1| PREDICTED: ras-related protein RABA2b-like [Solanum lycopersicum]	1.36	1.33	243.4	1.08822e+06	3	1	0	8.41	214	32294
2	191	>gi|460406619|ref|XP_004248759.1| PREDICTED: elicitor-responsive protein 1 [Solanum lycopersicum]	1.31	0.86	317.4	2.47038e+06	6	2	0	11.6	250	23356
2	193	>gi|1104590848|ref|XP_019067046.1| PREDICTED: uncharacterized protein LOC101256223 [Solanum lycopersicum]
2	193	>gi|1104590844|ref|XP_019067045.1| PREDICTED: uncharacterized protein LOC101256223 [Solanum lycopersicum]
2	193	>gi|1104590835|ref|XP_019067041.1| PREDICTED: uncharacterized protein LOC101256223 [Solanum lycopersicum]
2	193	>gi|1104590830|ref|XP_019067040.1| PREDICTED: uncharacterized protein LOC101256223 [Solanum lycopersicum]
2	193	>gi|460403482|ref|XP_004247219.1| PREDICTED: uncharacterized protein LOC101246958 [Solanum lycopersicum]
2	193	>gi|460368787|ref|XP_004230246.1| PREDICTED: uncharacterized protein LOC101256223 [Solanum lycopersicum]
2	193	>gi|460368785|ref|XP_004230245.1| PREDICTED: uncharacterized protein LOC101256223 [Solanum lycopersicum]
2	193	>gi|1104590874|ref|XP_019067047.1| PREDICTED: uncharacterized protein LOC101256223 [Solanum lycopersicum]	1.26	0.85	339.6	5.95254e+06	7	2	0	6.33	158	8560
2	194	>gi|460369079|ref|XP_004230391.1| PREDICTED: probable leucine-rich repeat receptor-like protein kinase At5g49770 [Solanum lycopersicum]	1.24	1.06	342	1.90635e+06	4	3	0	2.82	959	35328
2	195	>gi|723682634|ref|XP_010318078.1| PREDICTED: probable LRR receptor-like serine/threonine-protein kinase At5g10290 isoform X1 [Solanum lycopersicum]
2	195	>gi|723682637|ref|XP_010318079.1| PREDICTED: probable LRR receptor-like serine/threonine-protein kinase At5g10290 isoform X1 [Solanum lycopersicum]	1.21	0.77	407	9.5352e+06	12	2	1	1.32	607	17335
2	196	>gi|922960006|ref|NP_001233842.2| acid invertase [Solanum lycopersicum]	1.18	1.12	373	1.82897e+06	5	1	0	1.89	582	817
2	197	>gi|460413598|ref|XP_004252174.1| PREDICTED: pleiotropic drug resistance protein 1-like [Solanum lycopersicum]	1.12	0.53	332.3	3.25294e+06	8	4	4	2.48	1412	21175
2	198	>gi|460373872|ref|XP_004232737.1| PREDICTED: pectinesterase-like [Solanum lycopersicum]	1.12	0.87	328.4	3841730	7	5	0	13.55	546	33781
in yellow are proteins with less than 3 logprob value

## Sheet: PEPTIDE DETAILS
Entrez Gene ID	mz	z	Peptide Score	Peptide start	|Log Prob| value	Residue before	Peptide sequence	Residue after	Sequence identifier Protein DB number	Experiment
1022943236	451.76	2	275.11	4	2.73	K	K . AISLEEIK . N	N	2103	1
1022943236	451.759	2	365.43	4	3.79	K	K . AISLEEIK . N	N	2103	1
1022943236	610.989	3	225.1	4	3.02	K	K . AISLEEIKNETVDLEK . I	I	2103	1
1022943236	610.989	3	260.99	4	3.81	K	K . AISLEEIKNETVDLEK . I	I	2103	1
1022943236	610.989	3	291.92	4	4.67	K	K . AISLEEIKNETVDLEK . I	I	2103	1
1022943236	610.989	3	307.36	4	5.07	K	K . AISLEEIKNETVDLEK . I	I	2103	1
1022943236	610.989	3	367.53	4	5.92	K	K . AISLEEIKNETVDLEK . I	I	2103	1
1022943236	610.991	3	580.75	4	10.34	K	K . AISLEEIKNETVDLEK . I	I	2103	1
1022943236	610.989	3	656.54	4	12.61	K	K . AISLEEIKNETVDLEK . I	I	2103	1
1022943236	629.996	3	221.12	4	2.22	K	K . [+57 . 021]AISLEEIKNETVDLEK . I	I	2103	1
1022943236	629.996	3	284.47	4	4.41	K	K . [+57 . 021]AISLEEIKNETVDLEK . I	I	2103	1
1022943236	629.996	3	386.55	4	5.72	K	K . [+57 . 021]AISLEEIKNETVDLEK . I	I	2103	1
1022943236	629.996	3	428.05	4	5.91	K	K . [+57 . 021]AISLEEIKNETVDLEK . I	I	2103	1
1022943236	629.996	3	546.24	4	7.31	K	K . [+57 . 021]AISLEEIKNETVDLEK . I	I	2103	1
1022943236	632.142	5	37.59	4	1.35	K	K . AISLEEIKNETVDLEKIPIEEVFEQLK . C	C	2103	1
1022943236	789.924	4	241.28	4	4.83	K	K . AISLEEIKNETVDLEKIPIEEVFEQLK . C	C	2103	1
1022943236	789.924	4	299.63	4	5.13	K	K . AISLEEIKNETVDLEKIPIEEVFEQLK . C	C	2103	1
1022943236	789.925	4	310.27	4	5.9	K	K . AISLEEIKNETVDLEKIPIEEVFEQLK . C	C	2103	1
1022943236	789.924	4	345.42	4	6.23	K	K . AISLEEIKNETVDLEKIPIEEVFEQLK . C	C	2103	1
1022943236	789.925	4	372.67	4	6.23	K	K . AISLEEIKNETVDLEKIPIEEVFEQLK . C	C	2103	1
1022943236	789.924	4	377.42	4	7.03	K	K . AISLEEIKNETVDLEKIPIEEVFEQLK . C	C	2103	1
1022943236	539.612	3	256.88	7	2.99	S	S . [+57 . 021]LEEIKNETVDLEK . I	I	2103	1
1022943236	722.136	4	59.5	7	0.47	S	S . LEEIKNETVDLEKIPIEEVFEQLK . C	C	2103	1
1022943236	722.135	4	289.46	7	5.58	S	S . LEEIKNETVDLEKIPIEEVFEQLK . C	C	2103	1
1022943236	722.134	4	293.24	7	5.61	S	S . LEEIKNETVDLEKIPIEEVFEQLK . C	C	2103	1
1022943236	736.389	4	212.58	7	2.82	S	S . [+57 . 021]LEEIKNETVDLEKIPIEEVFEQLK . C	C	2103	1
1022943236	474.236	2	198.53	12	0.13	K	K . NETVDLEK . I	I	2103	1
1022943236	474.239	2	223.16	12	0.89	K	K . NETVDLEK . I	I	2103	1
1022943236	474.235	2	278.37	12	2.76	K	K . NETVDLEK . I	I	2103	1
1022943236	474.236	2	278.7	12	2.33	K	K . NETVDLEK . I	I	2103	1
1022943236	474.236	2	292.3	12	2.58	K	K . NETVDLEK . I	I	2103	1
1022943236	474.235	2	294.66	12	2.48	K	K . NETVDLEK . I	I	2103	1
1022943236	474.236	2	342	12	3.01	K	K . NETVDLEK . I	I	2103	1
1022943236	474.233	2	357.27	12	3.72	K	K . NETVDLEK . I	I	2103	1
1022943236	569.051	4	134.1	12	1.75	K	K . NETVDLEKIPIEEVFEQLK . C	C	2103	1
1022943236	569.049	4	144.29	12	1.77	K	K . NETVDLEKIPIEEVFEQLK . C	C	2103	1
1022943236	758.396	3	171.34	12	1.71	K	K . NETVDLEKIPIEEVFEQLK . C	C	2103	1
1022943236	758.397	3	181.48	12	1.89	K	K . NETVDLEKIPIEEVFEQLK . C	C	2103	1
1022943236	758.395	3	188.25	12	1.98	K	K . NETVDLEKIPIEEVFEQLK . C	C	2103	1
1022943236	758.398	3	193.48	12	1.69	K	K . NETVDLEKIPIEEVFEQLK . C	C	2103	1
1022943236	758.396	3	264.35	12	3	K	K . NETVDLEKIPIEEVFEQLK . C	C	2103	1
1022943236	758.396	3	433.66	12	4.7	K	K . NETVDLEKIPIEEVFEQLK . C	C	2103	1
1022943236	758.396	3	526.71	12	6.31	K	K . NETVDLEKIPIEEVFEQLK . C	C	2103	1
1022943236	758.396	3	558.6	12	6.53	K	K . NETVDLEKIPIEEVFEQLK . C	C	2103	1
1022943236	758.397	3	615	12	8.04	K	K . NETVDLEKIPIEEVFEQLK . C	C	2103	1
1022943236	758.398	3	632.71	12	8.04	K	K . NETVDLEKIPIEEVFEQLK . C	C	2103	1
1022943236	777.404	3	107.29	12	1.68	K	K . NETVDLEK[+57 . 021]IPIEEVFEQLK . C	C	2103	1
1022943236	777.404	3	150.36	12	1.41	K	K . NETVDLEKIPIEEVFEQLK[+57 . 021] . C	C	2103	1
1022943236	672.869	2	130.89	20	0.52	K	K . IPIEEVFEQLK . C	C	2103	1
1022943236	672.868	2	145.18	20	1.33	K	K . IPIEEVFEQLK . C	C	2103	1
1022943236	672.867	2	254.08	20	2.25	K	K . IPIEEVFEQLK . C	C	2103	1
1022943236	672.868	2	275.34	20	3.04	K	K . IPIEEVFEQLK . C	C	2103	1
1022943236	672.867	2	294.04	20	3.03	K	K . IPIEEVFEQLK . C	C	2103	1
1022943236	672.868	2	301.31	20	3.16	K	K . IPIEEVFEQLK . C	C	2103	1
1022943236	672.867	2	308.64	20	4.49	K	K . IPIEEVFEQLK . C	C	2103	1
1022943236	672.868	2	494.98	20	6.79	K	K . IPIEEVFEQLK . C	C	2103	1
1022943236	672.868	2	568.36	20	7.78	K	K . IPIEEVFEQLK . C	C	2103	1
1022943236	672.869	2	586.02	20	8.31	K	K . IPIEEVFEQLK . C	C	2103	1
1022943236	672.868	2	598.84	20	9.47	K	K . IPIEEVFEQLK . C	C	2103	1
1022943236	672.867	2	601.73	20	10.59	K	K . IPIEEVFEQLK . C	C	2103	1
1022943236	672.868	2	640.87	20	11.86	K	K . IPIEEVFEQLK . C	C	2103	1
1022943236	672.868	2	652.08	20	12.86	K	K . IPIEEVFEQLK . C	C	2103	1
1022943236	701.378	2	172.41	20	2.22	K	K . [+57 . 021]IPIEEVFEQLK . C	C	2103	1
1022943236	701.378	2	205.61	20	2.2	K	K . IPIEEVFEQLK[+57 . 021] . C	C	2103	1
1022943236	701.381	2	252.57	20	3.82	K	K . [+57 . 021]IPIEEVFEQLK . C	C	2103	1
1022943236	701.379	2	322.25	20	5.68	K	K . [+57 . 021]IPIEEVFEQLK . C	C	2103	1
1022943236	701.378	2	331.14	20	4.83	K	K . [+57 . 021]IPIEEVFEQLK . C	C	2103	1
1022943236	701.379	2	331.76	20	5.49	K	K . [+57 . 021]IPIEEVFEQLK . C	C	2103	1
1022943236	701.378	2	338.55	20	5.45	K	K . [+57 . 021]IPIEEVFEQLK . C	C	2103	1
1022943236	701.379	2	353.1	20	5.4	K	K . [+57 . 021]IPIEEVFEQLK . C	C	2103	1
1022943236	701.379	2	358.89	20	5.92	K	K . [+57 . 021]IPIEEVFEQLK . C	C	2103	1
1022943236	701.378	2	363.11	20	6.01	K	K . [+57 . 021]IPIEEVFEQLK . C	C	2103	1
1022943236	701.381	2	366.2	20	5.86	K	K . [+57 . 021]IPIEEVFEQLK . C	C	2103	1
1022943236	701.379	2	395.47	20	6.49	K	K . [+57 . 021]IPIEEVFEQLK . C	C	2103	1
1022943236	701.378	2	400.2	20	5.79	K	K . [+57 . 021]IPIEEVFEQLK . C	C	2103	1
1022943236	701.379	2	434.42	20	6.42	K	K . [+57 . 021]IPIEEVFEQLK . C	C	2103	1
1022943236	574.763	2	478.46	34	5.83	R	R . EGLTSDEGANR . L	L	2103	1
1022943236	574.762	2	482.82	34	5.72	R	R . EGLTSDEGANR . L	L	2103	1
1022943236	574.758	2	532.45	34	6.49	R	R . EGLTSDEGANR . L	L	2103	1
1022943236	574.762	2	544.64	34	6.32	R	R . EGLTSDEGANR . L	L	2103	1
1022943236	574.766	2	639.39	34	9.23	R	R . EGLTSDEGANR . L	L	2103	1
1022943236	978.019	2	244.33	143	5.03	R	R . WSEQEAAILVPGDIISVK . L	L	2103	1
1022943236	978.019	2	384.62	143	8.12	R	R . WSEQEAAILVPGDIISVK . L	L	2103	1
1022943236	652.351	3	474.92	143	8.51	R	R . WSEQEAAILVPGDIISVK . L	L	2103	1
1022943236	978.019	2	509.5	143	8.81	R	R . WSEQEAAILVPGDIISVK . L	L	2103	1
1022943236	652.349	3	510.05	143	8.84	R	R . WSEQEAAILVPGDIISVK . L	L	2103	1
1022943236	652.348	3	511.68	143	8.94	R	R . WSEQEAAILVPGDIISVK . L	L	2103	1
1022943236	978.019	2	580.3	143	11.29	R	R . WSEQEAAILVPGDIISVK . L	L	2103	1
1022943236	978.02	2	589.73	143	11.19	R	R . WSEQEAAILVPGDIISVK . L	L	2103	1
1022943236	978.018	2	683.15	143	13.29	R	R . WSEQEAAILVPGDIISVK . L	L	2103	1
1022943236	978.019	2	727.43	143	14.19	R	R . WSEQEAAILVPGDIISVK . L	L	2103	1
1022943236	978.02	2	756.04	143	15.19	R	R . WSEQEAAILVPGDIISVK . L	L	2103	1
1022943236	1006.53	2	167.22	143	2.94	R	R . WSEQEAAILVPGDIISVK[+57 . 021] . L	L	2103	1
1022943236	884.98	2	247.93	144	4.53	W	W . SEQEAAILVPGDIISVK . L	L	2103	1
1022943236	590.324	3	301.87	144	5.61	W	W . SEQEAAILVPGDIISVK . L	L	2103	1
1022943236	884.984	2	463.78	144	7.94	W	W . SEQEAAILVPGDIISVK . L	L	2103	1
1022943236	776.944	2	296.5	146	4.94	E	E . QEAAILVPGDIISVK . L	L	2103	1
1022943236	768.431	2	272.35	146	4.39	E	E . Q[-17 . 027]EAAILVPGDIISVK . L	L	2103	1
1022943236	768.432	2	334.74	146	5.31	E	E . Q[-17 . 027]EAAILVPGDIISVK . L	L	2103	1
1022943236	768.432	2	359.22	146	5.83	E	E . Q[-17 . 027]EAAILVPGDIISVK . L	L	2103	1
1022943236	648.395	2	305.05	148	3.16	E	E . AAILVPGDIISVK . L	L	2103	1
1022943236	648.394	2	316.37	148	3.13	E	E . AAILVPGDIISVK . L	L	2103	1
1022943236	648.394	2	334.41	148	4.32	E	E . AAILVPGDIISVK . L	L	2103	1
1022943236	612.879	2	273.4	149	2.96	A	A . AILVPGDIISVK . L	L	2103	1
1022943236	577.359	2	63.75	150	0.38	A	A . ILVPGDIISVK . L	L	2103	1
1022943236	577.36	2	252.19	150	2.97	A	A . ILVPGDIISVK . L	L	2103	1
1022943236	577.358	2	274.61	150	3.07	A	A . ILVPGDIISVK . L	L	2103	1
1022943236	577.358	2	292.61	150	3.15	A	A . ILVPGDIISVK . L	L	2103	1
1022943236	605.868	2	97.84	150	0.26	A	A . [+57 . 021]ILVPGDIISVK . L	L	2103	1
1022943236	605.87	2	196.08	150	1.38	A	A . [+57 . 021]ILVPGDIISVK . L	L	2103	1
1022943236	605.868	2	243.49	150	2.8	A	A . [+57 . 021]ILVPGDIISVK . L	L	2103	1
1022943236	513.778	2	395.43	161	5.59	K	K . LGDIVPADAR . L	L	2103	1
1022943236	513.778	2	436.13	161	5.68	K	K . LGDIVPADAR . L	L	2103	1
1022943236	513.778	2	442.73	161	5.87	K	K . LGDIVPADAR . L	L	2103	1
1022943236	513.778	2	446.56	161	6.29	K	K . LGDIVPADAR . L	L	2103	1
1022943236	542.289	2	253.69	161	2.86	K	K . [+57 . 021]LGDIVPADAR . L	L	2103	1
1022943236	542.288	2	284.55	161	2.98	K	K . [+57 . 021]LGDIVPADAR . L	L	2103	1
1022943236	542.288	2	323.45	161	3.36	K	K . [+57 . 021]LGDIVPADAR . L	L	2103	1
1022943236	542.288	2	376.29	161	5.15	K	K . [+57 . 021]LGDIVPADAR . L	L	2103	1
1022943236	457.237	2	262.28	162	1.71	L	L . GDIVPADAR . L	L	2103	1
1022943236	457.238	2	221.84	163	1.17	G	G . [+57 . 021]DIVPADAR . L	L	2103	1
1022943236	457.24	2	250.09	163	1.68	G	G . [+57 . 021]DIVPADAR . L	L	2103	1
1022943236	442.754	2	245.13	171	3.02	R	R . LLEGDPLK . I	I	2103	1
1022943236	442.754	2	256.01	171	3.04	R	R . LLEGDPLK . I	I	2103	1
1022943236	442.754	2	275.78	171	3.08	R	R . LLEGDPLK . I	I	2103	1
1022943236	442.754	2	303.9	171	4.24	R	R . LLEGDPLK . I	I	2103	1
1022943236	442.754	2	337.6	171	4.6	R	R . LLEGDPLK . I	I	2103	1
1022943236	442.754	2	358.09	171	4.65	R	R . LLEGDPLK . I	I	2103	1
1022943236	471.268	2	219.03	171	1.33	R	R . [+57 . 021]LLEGDPLK . I	I	2103	1
1022943236	471.264	2	252	171	2.38	R	R . [+57 . 021]LLEGDPLK . I	I	2103	1
1022943236	471.264	2	386.51	171	5.63	R	R . [+57 . 021]LLEGDPLK . I	I	2103	1
1022943236	471.264	2	396.14	171	5.85	R	R . [+57 . 021]LLEGDPLK . I	I	2103	1
1022943236	808.773	3	379.15	171	7.04	R	R . LLEGDPLKIDQSALTGESLPVTK . N	N	2103	1
1022943236	522.796	2	267.01	184	2.42	A	A . LTGESLPVTK . N	N	2103	1
1022943236	466.254	2	186.49	185	0.36	L	L . TGESLPVTK . N	N	2103	1
1022943236	466.255	2	232.99	185	1.68	L	L . TGESLPVTK . N	N	2103	1
1022943236	466.254	2	287.37	185	2.99	L	L . TGESLPVTK . N	N	2103	1
1022943236	415.732	2	227.77	186	1.67	T	T . GESLPVTK . N	N	2103	1
1022943236	444.244	2	276.99	186	2.31	T	T . [+57 . 021]GESLPVTK . N	N	2103	1
1022943236	727.807	2	173.04	194	1.34	K	K . [+57 . 021]NPGDEVFSGSTC[+57 . 021]K . Q	Q	2103	1
1022943236	699.299	2	394.48	194	4.03	K	K . NPGDEVFSGSTC[+57 . 021]K . Q	Q	2103	1
1022943236	699.298	2	407.66	194	3.82	K	K . NPGDEVFSGSTC[+57 . 021]K . Q	Q	2103	1
1022943236	699.298	2	459.28	194	4.68	K	K . NPGDEVFSGSTC[+57 . 021]K . Q	Q	2103	1
1022943236	727.807	2	463.69	194	6.26	K	K . [+57 . 021]NPGDEVFSGSTC[+57 . 021]K . Q	Q	2103	1
1022943236	727.808	2	467.27	194	6.38	K	K . [+57 . 021]NPGDEVFSGSTC[+57 . 021]K . Q	Q	2103	1
1022943236	727.808	2	478.03	194	6.26	K	K . [+57 . 021]NPGDEVFSGSTC[+57 . 021]K . Q	Q	2103	1
1022943236	699.3	2	509.14	194	4.29	K	K . NPGDEVFSGSTC[+57 . 021]K . Q	Q	2103	1
1022943236	699.297	2	524.74	194	5.67	K	K . NPGDEVFSGSTC[+57 . 021]K . Q	Q	2103	1
1022943236	699.297	2	570.29	194	5.87	K	K . NPGDEVFSGSTC[+57 . 021]K . Q	Q	2103	1
1022943236	668.354	3	180.82	207	2.76	K	K . QGELEAVVIATGVHTFFGK . A	A	2103	1
1022943236	668.354	3	195.44	207	2.84	K	K . QGELEAVVIATGVHTFFGK . A	A	2103	1
1022943236	668.353	3	228.39	207	3.77	K	K . QGELEAVVIATGVHTFFGK . A	A	2103	1
1022943236	668.355	3	237.47	207	4.3	K	K . QGELEAVVIATGVHTFFGK . A	A	2103	1
1022943236	668.353	3	327.96	207	5.83	K	K . QGELEAVVIATGVHTFFGK . A	A	2103	1
1022943236	668.352	3	335.04	207	6.16	K	K . QGELEAVVIATGVHTFFGK . A	A	2103	1
1022943236	668.352	3	367.51	207	6.5	K	K . QGELEAVVIATGVHTFFGK . A	A	2103	1
1022943236	993.517	2	193.05	207	2.34	K	K . Q[-17 . 027]GELEAVVIATGVHTFFGK . A	A	2103	1
1022943236	993.516	2	221.58	207	2.9	K	K . Q[-17 . 027]GELEAVVIATGVHTFFGK . A	A	2103	1
1022943236	993.515	2	303.26	207	4.51	K	K . Q[-17 . 027]GELEAVVIATGVHTFFGK . A	A	2103	1
1022943236	993.517	2	322.51	207	5.48	K	K . Q[-17 . 027]GELEAVVIATGVHTFFGK . A	A	2103	1
1022943236	993.516	2	350.42	207	5.9	K	K . Q[-17 . 027]GELEAVVIATGVHTFFGK . A	A	2103	1
1022943236	993.516	2	360.54	207	6.87	K	K . Q[-17 . 027]GELEAVVIATGVHTFFGK . A	A	2103	1
1022943236	993.515	2	382.82	207	5.92	K	K . Q[-17 . 027]GELEAVVIATGVHTFFGK . A	A	2103	1
1022943236	993.515	2	396.5	207	7.15	K	K . Q[-17 . 027]GELEAVVIATGVHTFFGK . A	A	2103	1
1022943236	993.515	2	426.26	207	7.35	K	K . Q[-17 . 027]GELEAVVIATGVHTFFGK . A	A	2103	1
1022943236	993.515	2	508.73	207	8.63	K	K . Q[-17 . 027]GELEAVVIATGVHTFFGK . A	A	2103	1
1022943236	993.515	2	626.66	207	10.95	K	K . Q[-17 . 027]GELEAVVIATGVHTFFGK . A	A	2103	1
1022943236	435.219	4	215.58	226	1.68	K	K . AAHLVDSTNNVGHFQK . V	V	2103	1
1022943236	435.22	4	412.39	226	5.61	K	K . AAHLVDSTNNVGHFQK . V	V	2103	1
1022943236	435.219	4	489.02	226	7.05	K	K . AAHLVDSTNNVGHFQK . V	V	2103	1
1022943236	435.466	4	397.05	226	6.09	K	K . AAHLVDSTN[+0 . 984]NVGHFQK . V	V	2103	1
1022943236	486.913	3	282.64	229	3.44	H	H . LVDSTNNVGHFQK . V	V	2103	1
1022943236	505.92	3	208.65	229	1.15	H	H . [+57 . 021]LVDSTNNVGHFQK . V	V	2103	1
1022943236	415.22	2	113.16	235	0.03	N	N . NVGHFQK . V	V	2103	1
1022943236	415.219	2	175.96	235	0.01	N	N . NVGHFQK . V	V	2103	1
1022943236	620.841	6	18.84	273	1.78	K	K . [+114 . 043]YRDGIDNLLVLLIGGIPIAMPTVLSVTMAIGSHR . L	L	2103	1
1022943236	473.276	2	130.07	307	0.07	R	R . LSQQGAITK . R	R	2103	1
1022943236	473.274	2	141.26	307	0.11	R	R . LSQQGAITK . R	R	2103	1
1022943236	473.272	2	222.37	307	2.4	R	R . LSQQGAITK . R	R	2103	1
1022943236	473.271	2	282.97	307	3.54	R	R . LSQQGAITK . R	R	2103	1
1022943236	473.273	2	286.78	307	3.01	R	R . LSQQGAITK . R	R	2103	1
1022943236	473.271	2	290.44	307	2.97	R	R . LSQQGAITK . R	R	2103	1
1022943236	473.275	2	317.62	307	3.01	R	R . LSQQGAITK . R	R	2103	1
1022943236	473.272	2	331.71	307	4.38	R	R . LSQQGAITK . R	R	2103	1
1022943236	473.272	2	372.22	307	4.25	R	R . LSQQGAITK . R	R	2103	1
1022943236	473.271	2	387.25	307	5.35	R	R . LSQQGAITK . R	R	2103	1
1022943236	473.272	2	457.35	307	6.29	R	R . LSQQGAITK . R	R	2103	1
1022943236	473.272	2	482.58	307	6.05	R	R . LSQQGAITK . R	R	2103	1
1022943236	473.272	2	494.9	307	7.13	R	R . LSQQGAITK . R	R	2103	1
1022943236	473.271	2	530.14	307	7.41	R	R . LSQQGAITK . R	R	2103	1
1022943236	501.782	2	267.62	307	3.78	R	R . LSQQGAITK[+57 . 021] . R	R	2103	1
1022943236	501.778	2	274.65	307	3.02	R	R . [+57 . 021]LSQQGAITK . R	R	2103	1
1022943236	501.782	2	360.32	307	4.6	R	R . LSQQGAITK[+57 . 021] . R	R	2103	1
1022943236	501.783	2	381.23	307	4.86	R	R . [+57 . 021]LSQQGAITK . R	R	2103	1
1022943236	501.782	2	456.96	307	5.59	R	R . [+57 . 021]LSQQGAITK . R	R	2103	1
1022943236	424.245	2	299.63	334	2.79	K	K . TGTLTLNK . L	L	2103	1
1022943236	424.249	2	335.3	334	2.85	K	K . TGTLTLNK . L	L	2103	1
1022943236	424.245	2	365.18	334	3.28	K	K . TGTLTLNK . L	L	2103	1
1022943236	323.679	2	219.9	342	0.31	K	K . [+57 . 021]LSVDR . S	S	2103	1
1022943236	323.679	2	226.21	342	1.33	K	K . [+57 . 021]LSVDR . S	S	2103	1
1022943236	461.766	2	174.41	347	1.19	R	R . SLVEVFTK . G	G	2103	1
1022943236	461.762	2	224.06	347	2.32	R	R . SLVEVFTK . G	G	2103	1
1022943236	461.761	2	228.07	347	2.34	R	R . SLVEVFTK . G	G	2103	1
1022943236	461.763	2	235.23	347	2.35	R	R . SLVEVFTK . G	G	2103	1
1022943236	461.761	2	255.23	347	2.37	R	R . SLVEVFTK . G	G	2103	1
1022943236	461.763	2	296.4	347	2.9	R	R . SLVEVFTK . G	G	2103	1
1022943236	461.762	2	300.33	347	3.04	R	R . SLVEVFTK . G	G	2103	1
1022943236	461.762	2	373.44	347	5.2	R	R . SLVEVFTK . G	G	2103	1
1022943236	461.761	2	382.7	347	5.22	R	R . SLVEVFTK . G	G	2103	1
1022943236	490.272	2	214.49	347	1.72	R	R . SLVEVFTK[+57 . 021] . G	G	2103	1
1022943236	490.272	2	317.2	347	3.04	R	R . [+57 . 021]SLVEVFTK . G	G	2103	1
1022943236	490.272	2	321.66	347	3.98	R	R . [+57 . 021]SLVEVFTK . G	G	2103	1
1022943236	490.272	2	322.36	347	3.98	R	R . [+57 . 021]SLVEVFTK . G	G	2103	1
1022943236	490.276	2	355.63	347	3.15	R	R . [+57 . 021]SLVEVFTK . G	G	2103	1
1022943236	481.254	3	302.28	397	4.52	R	R . EVHFLPFNPVDK . R	R	2103	1
1022943236	481.254	3	471.88	397	6.78	R	R . EVHFLPFNPVDK . R	R	2103	1
1022943236	481.259	3	574.23	397	8.08	R	R . EVHFLPFNPVDK . R	R	2103	1
1022943236	481.259	3	577.34	397	7.29	R	R . EVHFLPFNPVDK . R	R	2103	1
1022943236	475.247	3	106.68	397	1.4	R	R . E[-18 . 011]VHFLPFNPVDK . R	R	2103	1
1022943236	500.256	3	265.75	397	4.7	R	R . [+57 . 021]EVHFLPFNPVDK . R	R	2103	1
1022943236	500.257	3	291	397	4.52	R	R . [+57 . 021]EVHFLPFNPVDK . R	R	2103	1
1022943236	740.879	2	394.02	397	4.91	R	R . E[-18 . 011]VH[+57 . 021]FLPFNPVDK . R	R	2103	1
1022943236	740.876	2	429.74	397	5.04	R	R . E[-18 . 011]VH[+57 . 021]FLPFNPVDK . R	R	2103	1
1022943236	740.878	2	491.86	397	5.33	R	R . E[-18 . 011]VH[+57 . 021]FLPFNPVDK . R	R	2103	1
1022943236	740.876	2	502.64	397	5.69	R	R . E[-18 . 011]VH[+57 . 021]FLPFNPVDK . R	R	2103	1
1022943236	400.217	4	436.32	397	7.15	R	R . EVHFLPFNPVDKR . T	T	2103	1
1022943236	546.29	3	129.51	397	0.16	R	R . E[-18 . 011]VH[+57 . 021]FLPFNPVDKR . T	T	2103	1
1022943236	546.286	3	217.74	397	1.68	R	R . E[-18 . 011]VH[+57 . 021]FLPFNPVDKR . T	T	2103	1
1022943236	567.303	2	235.55	400	1.87	H	H . [+57 . 021]FLPFNPVDK . R	R	2103	1
1022943236	465.254	2	250.85	401	1.6	F	F . LPFNPVDK . R	R	2103	1
1022943236	465.254	2	256.64	401	2.34	F	F . LPFNPVDK . R	R	2103	1
1022943236	465.254	2	260.21	401	2.7	F	F . LPFNPVDK . R	R	2103	1
1022943236	550.257	3	235.72	410	2.88	R	R . TALTYIDSN[+0 . 984]GNWHR . A	A	2103	1
1022943236	550.257	3	355.7	410	5.52	R	R . TALTYIDSN[+0 . 984]GNWHR . A	A	2103	1
1022943236	549.274	3	116.7	426	0.11	S	S . KGAPEQILDLC[+57 . 021]NC[+57 . 021]K . E	E	2103	1
1022943236	787.861	2	226.56	427	2.37	K	K . [+57 . 021]GAPEQILDLC[+57 . 021]NC[+57 . 021]K . E	E	2103	1
1022943236	759.351	2	267.45	427	2.36	K	K . GAPEQILDLC[+57 . 021]NC[+57 . 021]K . E	E	2103	1
1022943236	787.861	2	311.98	427	3.04	K	K . [+57 . 021]GAPEQILDLC[+57 . 021]NC[+57 . 021]K . E	E	2103	1
1022943236	787.864	2	410.98	427	3.24	K	K . [+57 . 021]GAPEQILDLC[+57 . 021]NC[+57 . 021]K . E	E	2103	1
1022943236	759.351	2	422.22	427	4.19	K	K . GAPEQILDLC[+57 . 021]NC[+57 . 021]K . E	E	2103	1
1022943236	787.862	2	116.58	427	0.11	K	K . GAPEQILDLC[+57 . 021]NC[+57 . 021]K[+57 . 021] . E	E	2103	1
1022943236	810.091	3	37.61	472	1.4	K	K . SKESTGGPWQFVGLLPLFDPPR . H	H	2103	1
1022943236	607.818	4	156.93	472	2.48	K	K . SKESTGGPWQFVGLLPLFDPPR . H	H	2103	1
1022943236	810.09	3	162.08	472	2.7	K	K . SKESTGGPWQFVGLLPLFDPPR . H	H	2103	1
1022943236	810.09	3	182.24	472	2.96	K	K . SKESTGGPWQFVGLLPLFDPPR . H	H	2103	1
1022943236	810.09	3	220.36	472	4.18	K	K . SKESTGGPWQFVGLLPLFDPPR . H	H	2103	1
1022943236	810.087	3	224.17	472	4.5	K	K . SKESTGGPWQFVGLLPLFDPPR . H	H	2103	1
1022943236	810.093	3	243.74	472	4.71	K	K . SKESTGGPWQFVGLLPLFDPPR . H	H	2103	1
1022943236	810.089	3	337.46	472	5.58	K	K . SKESTGGPWQFVGLLPLFDPPR . H	H	2103	1
1022943236	781.082	3	158.48	473	1.46	S	S . KESTGGPWQFVGLLPLFDPPR . H	H	2103	1
1022943236	1107.07	2	109.92	474	2.88	K	K . ESTGGPWQFVGLLPLFDPPR . H	H	2103	1
1022943236	738.382	3	172.24	474	1.91	K	K . ESTGGPWQFVGLLPLFDPPR . H	H	2103	1
1022943236	1107.07	2	187.01	474	2.85	K	K . ESTGGPWQFVGLLPLFDPPR . H	H	2103	1
1022943236	738.383	3	187.93	474	2.35	K	K . ESTGGPWQFVGLLPLFDPPR . H	H	2103	1
1022943236	738.383	3	202.1	474	2.14	K	K . ESTGGPWQFVGLLPLFDPPR . H	H	2103	1
1022943236	738.382	3	211.42	474	2.49	K	K . ESTGGPWQFVGLLPLFDPPR . H	H	2103	1
1022943236	1107.07	2	225.48	474	5.83	K	K . ESTGGPWQFVGLLPLFDPPR . H	H	2103	1
1022943236	738.382	3	233.39	474	2.27	K	K . ESTGGPWQFVGLLPLFDPPR . H	H	2103	1
1022943236	1107.07	2	239.73	474	6.09	K	K . ESTGGPWQFVGLLPLFDPPR . H	H	2103	1
1022943236	738.382	3	272.32	474	3.84	K	K . ESTGGPWQFVGLLPLFDPPR . H	H	2103	1
1022943236	738.383	3	287.84	474	4.67	K	K . ESTGGPWQFVGLLPLFDPPR . H	H	2103	1
1022943236	1107.07	2	293.65	474	6.79	K	K . ESTGGPWQFVGLLPLFDPPR . H	H	2103	1
1022943236	1107.08	2	296.37	474	5.7	K	K . ESTGGPWQFVGLLPLFDPPR . H	H	2103	1
1022943236	1107.07	2	299.76	474	6.35	K	K . ESTGGPWQFVGLLPLFDPPR . H	H	2103	1
1022943236	738.382	3	301.16	474	5.22	K	K . ESTGGPWQFVGLLPLFDPPR . H	H	2103	1
1022943236	738.38	3	349.43	474	5.7	K	K . ESTGGPWQFVGLLPLFDPPR . H	H	2103	1
1022943236	738.382	3	367.55	474	6.8	K	K . ESTGGPWQFVGLLPLFDPPR . H	H	2103	1
1022943236	738.383	3	373.28	474	5.38	K	K . ESTGGPWQFVGLLPLFDPPR . H	H	2103	1
1022943236	1107.07	2	400.85	474	7.56	K	K . ESTGGPWQFVGLLPLFDPPR . H	H	2103	1
1022943236	738.382	3	402.79	474	7.36	K	K . ESTGGPWQFVGLLPLFDPPR . H	H	2103	1
1022943236	1107.07	2	431.35	474	7.79	K	K . ESTGGPWQFVGLLPLFDPPR . H	H	2103	1
1022943236	738.382	3	440.39	474	7.63	K	K . ESTGGPWQFVGLLPLFDPPR . H	H	2103	1
1022943236	1107.06	2	453.81	474	8.29	K	K . ESTGGPWQFVGLLPLFDPPR . H	H	2103	1
1022943236	738.382	3	455.24	474	7.7	K	K . ESTGGPWQFVGLLPLFDPPR . H	H	2103	1
1022943236	738.382	3	469.33	474	7.38	K	K . ESTGGPWQFVGLLPLFDPPR . H	H	2103	1
1022943236	1107.06	2	494.32	474	8.35	K	K . ESTGGPWQFVGLLPLFDPPR . H	H	2103	1
1022943236	1107.07	2	496.29	474	8.11	K	K . ESTGGPWQFVGLLPLFDPPR . H	H	2103	1
1022943236	738.381	3	511.72	474	8.04	K	K . ESTGGPWQFVGLLPLFDPPR . H	H	2103	1
1022943236	1107.07	2	533.5	474	8.2	K	K . ESTGGPWQFVGLLPLFDPPR . H	H	2103	1
1022943236	738.388	3	535.69	474	7.09	K	K . ESTGGPWQFVGLLPLFDPPR . H	H	2103	1
1022943236	738.38	3	572.05	474	8.39	K	K . ESTGGPWQFVGLLPLFDPPR . H	H	2103	1
1022943236	738.378	3	572.89	474	8.65	K	K . ESTGGPWQFVGLLPLFDPPR . H	H	2103	1
1022943236	738.383	3	582.44	474	9.33	K	K . ESTGGPWQFVGLLPLFDPPR . H	H	2103	1
1022943236	738.382	3	593.19	474	9.33	K	K . ESTGGPWQFVGLLPLFDPPR . H	H	2103	1
1022943236	738.378	3	644.43	474	10.73	K	K . ESTGGPWQFVGLLPLFDPPR . H	H	2103	1
1022943236	738.382	3	649.76	474	10.25	K	K . ESTGGPWQFVGLLPLFDPPR . H	H	2103	1
1022943236	1126.57	2	41.3	474	1.78	K	K . [+57 . 021]E[-18 . 011]STGGPWQFVGLLPLFDPPR . H	H	2103	1
1022943236	1126.58	2	124.22	474	2.27	K	K . [+57 . 021]E[-18 . 011]STGGPWQFVGLLPLFDPPR . H	H	2103	1
1022943236	1126.57	2	160.53	474	2.56	K	K . [+57 . 021]E[-18 . 011]STGGPWQFVGLLPLFDPPR . H	H	2103	1
1022943236	1126.58	2	165.74	474	2.51	K	K . [+57 . 021]E[-18 . 011]STGGPWQFVGLLPLFDPPR . H	H	2103	1
1022943236	781.392	4	110.51	474	1.73	K	K . ESTGGPWQFVGLLPLFDPPRHDSAETIR . R	R	2103	1
1022943236	781.395	4	205.87	474	2.34	K	K . ESTGGPWQFVGLLPLFDPPRHDSAETIR . R	R	2103	1
1022943236	781.391	4	219.26	474	2.55	K	K . ESTGGPWQFVGLLPLFDPPRHDSAETIR . R	R	2103	1
1022943236	948.508	2	256.59	479	3.05	G	G . [+114 . 043]PWQFVGLLPLFDPPR . H	H	2103	1
1022943236	948.507	2	355.07	479	4.08	G	G . [+114 . 043]PWQFVGLLPLFDPPR . H	H	2103	1
1022943236	948.51	2	407.18	479	3.17	G	G . [+114 . 043]PWQFVGLLPLFDPPR . H	H	2103	1
1022943236	749.919	2	238.09	481	2.45	W	W . QFVGLLPLFDPPR . H	H	2103	1
1022943236	749.92	2	274.76	481	4.3	W	W . QFVGLLPLFDPPR . H	H	2103	1
1022943236	749.919	2	324.11	481	4.9	W	W . QFVGLLPLFDPPR . H	H	2103	1
1022943236	749.92	2	338.3	481	5.28	W	W . QFVGLLPLFDPPR . H	H	2103	1
1022943236	749.92	2	382.12	481	5.42	W	W . QFVGLLPLFDPPR . H	H	2103	1
1022943236	749.919	2	387.15	481	5.41	W	W . QFVGLLPLFDPPR . H	H	2103	1
1022943236	749.919	2	410.8	481	6.34	W	W . QFVGLLPLFDPPR . H	H	2103	1
1022943236	749.92	2	478.25	481	6.88	W	W . QFVGLLPLFDPPR . H	H	2103	1
1022943236	741.409	2	244.57	481	2.87	W	W . Q[-17 . 027]FVGLLPLFDPPR . H	H	2103	1
1022943236	741.408	2	292.35	481	3.61	W	W . Q[-17 . 027]FVGLLPLFDPPR . H	H	2103	1
1022943236	741.41	2	302.77	481	3.85	W	W . Q[-17 . 027]FVGLLPLFDPPR . H	H	2103	1
1022943236	741.408	2	318.37	481	2.97	W	W . Q[-17 . 027]FVGLLPLFDPPR . H	H	2103	1
1022943236	741.408	2	338.61	481	3.79	W	W . Q[-17 . 027]FVGLLPLFDPPR . H	H	2103	1
1022943236	741.408	2	349.28	481	4.08	W	W . Q[-17 . 027]FVGLLPLFDPPR . H	H	2103	1
1022943236	741.409	2	353.68	481	3.98	W	W . Q[-17 . 027]FVGLLPLFDPPR . H	H	2103	1
1022943236	741.41	2	357.73	481	4.05	W	W . Q[-17 . 027]FVGLLPLFDPPR . H	H	2103	1
1022943236	741.409	2	366.32	481	4.16	W	W . Q[-17 . 027]FVGLLPLFDPPR . H	H	2103	1
1022943236	741.412	2	367.93	481	3.58	W	W . Q[-17 . 027]FVGLLPLFDPPR . H	H	2103	1
1022943236	741.408	2	377.2	481	4.27	W	W . Q[-17 . 027]FVGLLPLFDPPR . H	H	2103	1
1022943236	741.409	2	384.05	481	4.46	W	W . Q[-17 . 027]FVGLLPLFDPPR . H	H	2103	1
1022943236	741.409	2	396.81	481	4.4	W	W . Q[-17 . 027]FVGLLPLFDPPR . H	H	2103	1
1022943236	741.409	2	397.8	481	4.4	W	W . Q[-17 . 027]FVGLLPLFDPPR . H	H	2103	1
1022943236	741.408	2	401.73	481	3.15	W	W . Q[-17 . 027]FVGLLPLFDPPR . H	H	2103	1
1022943236	741.409	2	405.8	481	4.28	W	W . Q[-17 . 027]FVGLLPLFDPPR . H	H	2103	1
1022943236	741.41	2	422.2	481	4.45	W	W . Q[-17 . 027]FVGLLPLFDPPR . H	H	2103	1
1022943236	640.866	2	146.96	483	1.61	F	F . [+57 . 021]VGLLPLFDPPR . H	H	2103	1
1022943236	534.312	2	128.06	485	1.67	G	G . LLPLFDPPR . H	H	2103	1
1022943236	534.311	2	152.69	485	1.67	G	G . LLPLFDPPR . H	H	2103	1
1022943236	534.311	2	153.71	485	1.68	G	G . LLPLFDPPR . H	H	2103	1
1022943236	534.311	2	168.87	485	2.21	G	G . LLPLFDPPR . H	H	2103	1
1022943236	534.311	2	178.43	485	1.71	G	G . LLPLFDPPR . H	H	2103	1
1022943236	534.311	2	181.93	485	2.22	G	G . LLPLFDPPR . H	H	2103	1
1022943236	534.311	2	189.55	485	1.86	G	G . LLPLFDPPR . H	H	2103	1
1022943236	562.822	2	147.73	485	1.13	G	G . [+57 . 021]LLPLFDPPR . H	H	2103	1
1022943236	310.155	3	128.96	494	0.54	R	R . HDSAETIR . R	R	2103	1
1022943236	464.727	2	140.11	494	0.11	R	R . HDSAETIR . R	R	2103	1
1022943236	310.155	3	174	494	1.56	R	R . HDSAETIR . R	R	2103	1
1022943236	310.153	3	265.26	494	4.44	R	R . HDSAETIR . R	R	2103	1
1022943236	493.239	2	226.75	494	2.39	R	R . [+57 . 021]HDSAETIR . R	R	2103	1
1022943236	464.281	2	172.11	503	1.4	R	R . ALNLGVNVK . M	M	2103	1
1022943236	464.282	2	258.42	503	3.05	R	R . ALNLGVNVK . M	M	2103	1
1022943236	464.281	2	270.57	503	3.03	R	R . ALNLGVNVK . M	M	2103	1
1022943236	464.281	2	279.25	503	3.16	R	R . ALNLGVNVK . M	M	2103	1
1022943236	602.319	2	285.61	512	2.98	K	K . M[+43 . 006]ITGDQLAIAK . E	E	2103	1
1022943236	602.326	2	355.29	512	3.02	K	K . M[+43 . 006]ITGDQLAIAK . E	E	2103	1
1022943236	602.319	2	376.84	512	5.05	K	K . M[+43 . 006]ITGDQLAIAK . E	E	2103	1
1022943236	602.318	2	409.63	512	5.44	K	K . M[+43 . 006]ITGDQLAIAK . E	E	2103	1
1022943236	602.318	2	493.97	512	6.46	K	K . M[+43 . 006]ITGDQLAIAK . E	E	2103	1
1022943236	602.318	2	494.88	512	6.42	K	K . M[+43 . 006]ITGDQLAIAK . E	E	2103	1
1022943236	602.318	2	536.49	512	7.16	K	K . M[+43 . 006]ITGDQLAIAK . E	E	2103	1
1022943236	416.229	2	262.9	538	2.22	S	S . ASLLGQDK . D	D	2103	1
1022943236	416.232	2	283.19	538	2.41	S	S . ASLLGQDK . D	D	2103	1
1022943236	814.763	3	458.09	538	7.66	S	S . ASLLGQDKDSSIASLPVEELIEK . A	A	2103	1
1022943236	814.763	3	539.46	538	9.84	S	S . ASLLGQDKDSSIASLPVEELIEK . A	A	2103	1
1022943236	814.763	3	561.44	538	10.04	S	S . ASLLGQDKDSSIASLPVEELIEK . A	A	2103	1
1022943236	814.763	3	564.1	538	10.04	S	S . ASLLGQDKDSSIASLPVEELIEK . A	A	2103	1
1022943236	814.763	3	598.73	538	11.06	S	S . ASLLGQDKDSSIASLPVEELIEK . A	A	2103	1
1022943236	814.763	3	619.16	538	12.06	S	S . ASLLGQDKDSSIASLPVEELIEK . A	A	2103	1
1022943236	833.77	3	245.64	538	4.43	S	S . [+57 . 021]ASLLGQDKDSSIASLPVEELIEK . A	A	2103	1
1022943236	833.77	3	273.52	538	4.95	S	S . [+57 . 021]ASLLGQDKDSSIASLPVEELIEK . A	A	2103	1
1022943236	833.769	3	378.15	538	6.54	S	S . [+57 . 021]ASLLGQDKDSSIASLPVEELIEK . A	A	2103	1
1022943236	833.77	3	402.43	538	6.41	S	S . [+57 . 021]ASLLGQDKDSSIASLPVEELIEK . A	A	2103	1
1022943236	833.769	3	428.69	538	6.9	S	S . [+57 . 021]ASLLGQDKDSSIASLPVEELIEK . A	A	2103	1
1022943236	791.085	3	251.86	539	4.42	A	A . SLLGQDKDSSIASLPVEELIEK . A	A	2103	1
1022943236	791.084	3	343.89	539	6.1	A	A . SLLGQDKDSSIASLPVEELIEK . A	A	2103	1
1022943236	762.074	3	127.39	540	1.21	S	S . LLGQDKDSSIASLPVEELIEK . A	A	2103	1
1022943236	762.074	3	236.77	540	3.76	S	S . LLGQDKDSSIASLPVEELIEK . A	A	2103	1
1022943236	586.651	3	243.5	545	3.26	D	D . KDSSIASLPVEELIEK . A	A	2103	1
1022943236	586.65	3	245.89	545	3.46	D	D . KDSSIASLPVEELIEK . A	A	2103	1
1022943236	815.426	2	131.54	546	1.73	K	K . DSSIASLPVEELIEK . A	A	2103	1
1022943236	815.426	2	134.69	546	1.42	K	K . DSSIASLPVEELIEK . A	A	2103	1
1022943236	815.426	2	143.13	546	1.75	K	K . DSSIASLPVEELIEK . A	A	2103	1
1022943236	815.426	2	192.64	546	2.22	K	K . DSSIASLPVEELIEK . A	A	2103	1
1022943236	815.428	2	201.73	546	2.22	K	K . DSSIASLPVEELIEK . A	A	2103	1
1022943236	815.425	2	206.24	546	2.33	K	K . DSSIASLPVEELIEK . A	A	2103	1
1022943236	815.425	2	214.46	546	2.53	K	K . DSSIASLPVEELIEK . A	A	2103	1
1022943236	815.426	2	225.61	546	3.05	K	K . DSSIASLPVEELIEK . A	A	2103	1
1022943236	815.426	2	237.65	546	3.98	K	K . DSSIASLPVEELIEK . A	A	2103	1
1022943236	815.429	2	260.58	546	4.33	K	K . DSSIASLPVEELIEK . A	A	2103	1
1022943236	815.425	2	267.92	546	4.66	K	K . DSSIASLPVEELIEK . A	A	2103	1
1022943236	815.426	2	311.32	546	5.64	K	K . DSSIASLPVEELIEK . A	A	2103	1
1022943236	815.426	2	314.14	546	5.24	K	K . DSSIASLPVEELIEK . A	A	2103	1
1022943236	815.425	2	320.19	546	5.77	K	K . DSSIASLPVEELIEK . A	A	2103	1
1022943236	815.425	2	335.76	546	5.6	K	K . DSSIASLPVEELIEK . A	A	2103	1
1022943236	815.426	2	356.88	546	5.42	K	K . DSSIASLPVEELIEK . A	A	2103	1
1022943236	815.425	2	388.1	546	6.55	K	K . DSSIASLPVEELIEK . A	A	2103	1
1022943236	815.426	2	390.88	546	6.53	K	K . DSSIASLPVEELIEK . A	A	2103	1
1022943236	815.425	2	433.89	546	7.16	K	K . DSSIASLPVEELIEK . A	A	2103	1
1022943236	815.427	2	480.7	546	7.35	K	K . DSSIASLPVEELIEK . A	A	2103	1
1022943236	815.425	2	481.17	546	7.32	K	K . DSSIASLPVEELIEK . A	A	2103	1
1022943236	815.427	2	496.48	546	7.35	K	K . DSSIASLPVEELIEK . A	A	2103	1
1022943236	815.425	2	513.5	546	8.19	K	K . DSSIASLPVEELIEK . A	A	2103	1
1022943236	815.426	2	576.63	546	8.49	K	K . DSSIASLPVEELIEK . A	A	2103	1
1022943236	815.426	2	638.05	546	11.68	K	K . DSSIASLPVEELIEK . A	A	2103	1
1022943236	815.425	2	654.66	546	12.78	K	K . DSSIASLPVEELIEK . A	A	2103	1
1022943236	815.426	2	655.83	546	12.68	K	K . DSSIASLPVEELIEK . A	A	2103	1
1022943236	815.425	2	688.29	546	12.78	K	K . DSSIASLPVEELIEK . A	A	2103	1
1022943236	815.426	2	704.59	546	13.68	K	K . DSSIASLPVEELIEK . A	A	2103	1
1022943236	843.936	2	190.67	546	2.25	K	K . DSSIASLPVEELIEK[+57 . 021] . A	A	2103	1
1022943236	843.936	2	255.78	546	4.06	K	K . DSSIASLPVEELIEK[+57 . 021] . A	A	2103	1
1022943236	843.935	2	274.92	546	4.99	K	K . [+57 . 021]DSSIASLPVEELIEK . A	A	2103	1
1022943236	843.938	2	369.05	546	5.89	K	K . [+57 . 021]DSSIASLPVEELIEK . A	A	2103	1
1022943236	843.936	2	395.75	546	6.37	K	K . [+57 . 021]DSSIASLPVEELIEK . A	A	2103	1
1022943236	843.936	2	437.14	546	7.03	K	K . [+57 . 021]DSSIASLPVEELIEK . A	A	2103	1
1022943236	843.936	2	444.95	546	7.09	K	K . [+57 . 021]DSSIASLPVEELIEK . A	A	2103	1
1022943236	843.941	2	493.58	546	7.84	K	K . [+57 . 021]DSSIASLPVEELIEK . A	A	2103	1
1022943236	843.936	2	509.99	546	8.42	K	K . [+57 . 021]DSSIASLPVEELIEK . A	A	2103	1
1022943236	843.936	2	511.79	546	7.31	K	K . [+57 . 021]DSSIASLPVEELIEK . A	A	2103	1
1022943236	843.936	2	512.46	546	8.1	K	K . [+57 . 021]DSSIASLPVEELIEK . A	A	2103	1
1022943236	843.936	2	576.57	546	9.66	K	K . [+57 . 021]DSSIASLPVEELIEK . A	A	2103	1
1022943236	757.912	2	191.04	547	1.73	D	D . SSIASLPVEELIEK . A	A	2103	1
1022943236	670.881	2	199.44	549	1.42	S	S . IASLPVEELIEK . A	A	2103	1
1022943236	670.881	2	218.67	549	1.67	S	S . IASLPVEELIEK . A	A	2103	1
1022943236	670.884	2	366.38	549	3.05	S	S . IASLPVEELIEK . A	A	2103	1
1022943236	670.88	2	384.64	549	4.76	S	S . IASLPVEELIEK . A	A	2103	1
1022943236	670.881	2	398.5	549	5.25	S	S . IASLPVEELIEK . A	A	2103	1
1022943236	670.882	2	404.12	549	4	S	S . IASLPVEELIEK . A	A	2103	1
1022943236	670.881	2	420.2	549	4.75	S	S . IASLPVEELIEK . A	A	2103	1
1022943236	670.881	2	427.04	549	5.24	S	S . IASLPVEELIEK . A	A	2103	1
1022943236	578.821	2	189.7	551	1.68	A	A . SLPVEELIEK . A	A	2103	1
1022943236	578.821	2	207.88	551	1.42	A	A . SLPVEELIEK . A	A	2103	1
1022943236	578.822	2	227.6	551	1.61	A	A . SLPVEELIEK . A	A	2103	1
1022943236	578.821	2	228.68	551	2.27	A	A . SLPVEELIEK . A	A	2103	1
1022943236	578.822	2	241.78	551	2.79	A	A . SLPVEELIEK . A	A	2103	1
1022943236	578.821	2	243.29	551	2.71	A	A . SLPVEELIEK . A	A	2103	1
1022943236	578.824	2	253.54	551	2.59	A	A . SLPVEELIEK . A	A	2103	1
1022943236	578.821	2	286.92	551	3.08	A	A . SLPVEELIEK . A	A	2103	1
1022943236	607.332	2	245.94	551	2.26	A	A . [+57 . 021]SLPVEELIEK . A	A	2103	1
1022943236	535.308	2	209.1	552	1.42	S	S . LPVEELIEK . A	A	2103	1
1022943236	535.306	2	226.42	552	2.36	S	S . LPVEELIEK . A	A	2103	1
1022943236	425.54	3	118.12	561	0.11	K	K . ADGFAGVFPEHK . Y	Y	2103	1
1022943236	425.54	3	175.6	561	1.4	K	K . ADGFAGVFPEHK . Y	Y	2103	1
1022943236	425.54	3	179.37	561	1.37	K	K . ADGFAGVFPEHK . Y	Y	2103	1
1022943236	425.539	3	222.9	561	2.44	K	K . ADGFAGVFPEHK . Y	Y	2103	1
1022943236	425.54	3	247.06	561	3.16	K	K . ADGFAGVFPEHK . Y	Y	2103	1
1022943236	425.54	3	253.44	561	2.92	K	K . ADGFAGVFPEHK . Y	Y	2103	1
1022943236	425.539	3	256.09	561	2.74	K	K . ADGFAGVFPEHK . Y	Y	2103	1
1022943236	425.54	3	295.09	561	4.09	K	K . ADGFAGVFPEHK . Y	Y	2103	1
1022943236	425.54	3	296.42	561	3.99	K	K . ADGFAGVFPEHK . Y	Y	2103	1
1022943236	425.541	3	301.68	561	3.79	K	K . ADGFAGVFPEHK . Y	Y	2103	1
1022943236	444.547	3	344.26	561	5.4	K	K . [+57 . 021]ADGFAGVFPEHK . Y	Y	2103	1
1022943236	444.547	3	421.93	561	6.07	K	K . [+57 . 021]ADGFAGVFPEHK . Y	Y	2103	1
1022943236	326.189	2	255.68	573	1.32	K	K . YEIVK . K	K	2103	1
1022943236	326.188	2	256.21	573	1.68	K	K . YEIVK . K	K	2103	1
1022943236	326.188	2	258.81	573	1.66	K	K . YEIVK . K	K	2103	1
1022943236	326.187	2	296.03	573	1.67	K	K . YEIVK . K	K	2103	1
1022943236	354.698	2	206.43	573	0.32	K	K . [+57 . 021]YEIVK . K	K	2103	1
1022943236	354.698	2	221.08	573	1.39	K	K . [+57 . 021]YEIVK . K	K	2103	1
1022943236	354.698	2	239.88	573	1.42	K	K . [+57 . 021]YEIVK . K	K	2103	1
1022943236	354.697	2	241.82	573	1.38	K	K . [+57 . 021]YEIVK . K	K	2103	1
1022943236	354.699	2	273.27	573	2.88	K	K . YEIVK[+57 . 021] . K	K	2103	1
1022943236	715.365	2	331.16	602	4.37	K	K . ADIGIAVADATDAAR . G	G	2103	1
1022943236	715.361	2	568.26	602	8.19	K	K . ADIGIAVADATDAAR . G	G	2103	1
1022943236	715.361	2	569.07	602	7.08	K	K . ADIGIAVADATDAAR . G	G	2103	1
1022943236	818.802	3	79.95	616	1.81	A	A . RGASDIVLTEPGLSVIISAVLTSR . A	A	2103	1
1022943236	818.799	3	182.89	616	3.09	A	A . RGASDIVLTEPGLSVIISAVLTSR . A	A	2103	1
1022943236	818.797	3	183.09	616	3.04	A	A . RGASDIVLTEPGLSVIISAVLTSR . A	A	2103	1
1022943236	818.799	3	199.36	616	3.88	A	A . RGASDIVLTEPGLSVIISAVLTSR . A	A	2103	1
1022943236	818.798	3	205.14	616	4.05	A	A . RGASDIVLTEPGLSVIISAVLTSR . A	A	2103	1
1022943236	818.799	3	236.61	616	5.4	A	A . RGASDIVLTEPGLSVIISAVLTSR . A	A	2103	1
1022943236	818.798	3	250.65	616	5.26	A	A . RGASDIVLTEPGLSVIISAVLTSR . A	A	2103	1
1022943236	818.802	3	259.4	616	5.9	A	A . RGASDIVLTEPGLSVIISAVLTSR . A	A	2103	1
1022943236	818.799	3	276.18	616	5.88	A	A . RGASDIVLTEPGLSVIISAVLTSR . A	A	2103	1
1022943236	818.799	3	309.04	616	7.63	A	A . RGASDIVLTEPGLSVIISAVLTSR . A	A	2103	1
1022943236	818.795	3	346.56	616	8.24	A	A . RGASDIVLTEPGLSVIISAVLTSR . A	A	2103	1
1022943236	818.8	3	399.69	616	8.22	A	A . RGASDIVLTEPGLSVIISAVLTSR . A	A	2103	1
1022943236	818.799	3	437.5	616	9.45	A	A . RGASDIVLTEPGLSVIISAVLTSR . A	A	2103	1
1022943236	818.8	3	465.84	616	9.77	A	A . RGASDIVLTEPGLSVIISAVLTSR . A	A	2103	1
1022943236	818.799	3	481.94	616	9.72	A	A . RGASDIVLTEPGLSVIISAVLTSR . A	A	2103	1
1022943236	818.8	3	550.48	616	9.85	A	A . RGASDIVLTEPGLSVIISAVLTSR . A	A	2103	1
1022943236	818.798	3	574.66	616	10.13	A	A . RGASDIVLTEPGLSVIISAVLTSR . A	A	2103	1
1022943236	818.799	3	662.44	616	13.02	A	A . RGASDIVLTEPGLSVIISAVLTSR . A	A	2103	1
1022943236	818.8	3	671.38	616	13.08	A	A . RGASDIVLTEPGLSVIISAVLTSR . A	A	2103	1
1022943236	818.805	3	725.58	616	13.31	A	A . RGASDIVLTEPGLSVIISAVLTSR . A	A	2103	1
1022943236	837.809	3	72.15	616	1.74	A	A . [+57 . 021]RGASDIVLTEPGLSVIISAVLTSR . A	A	2103	1
1022943236	837.806	3	102.82	616	2.89	A	A . [+57 . 021]RGASDIVLTEPGLSVIISAVLTSR . A	A	2103	1
1022943236	837.805	3	147.18	616	3.12	A	A . [+57 . 021]RGASDIVLTEPGLSVIISAVLTSR . A	A	2103	1
1022943236	837.804	3	171	616	2.99	A	A . [+57 . 021]RGASDIVLTEPGLSVIISAVLTSR . A	A	2103	1
1022943236	837.803	3	200.6	616	4.03	A	A . [+57 . 021]RGASDIVLTEPGLSVIISAVLTSR . A	A	2103	1
1022943236	837.806	3	310.42	616	6.54	A	A . [+57 . 021]RGASDIVLTEPGLSVIISAVLTSR . A	A	2103	1
1022943236	1149.64	2	214.95	617	3.04	R	R . GASDIVLTEPGLSVIISAVLTSR . A	A	2103	1
1022943236	1149.65	2	243.3	617	4.85	R	R . GASDIVLTEPGLSVIISAVLTSR . A	A	2103	1
1022943236	1149.65	2	251.15	617	4.31	R	R . GASDIVLTEPGLSVIISAVLTSR . A	A	2103	1
1022943236	1149.65	2	254.34	617	4.79	R	R . GASDIVLTEPGLSVIISAVLTSR . A	A	2103	1
1022943236	766.77	3	278.87	617	4.32	R	R . GASDIVLTEPGLSVIISAVLTSR . A	A	2103	1
1022943236	1149.65	2	300.86	617	5.42	R	R . GASDIVLTEPGLSVIISAVLTSR . A	A	2103	1
1022943236	1149.65	2	352.71	617	5.01	R	R . GASDIVLTEPGLSVIISAVLTSR . A	A	2103	1
1022943236	1149.64	2	359.81	617	4.95	R	R . GASDIVLTEPGLSVIISAVLTSR . A	A	2103	1
1022943236	1149.64	2	365.64	617	5.84	R	R . GASDIVLTEPGLSVIISAVLTSR . A	A	2103	1
1022943236	1149.65	2	370.03	617	5.75	R	R . GASDIVLTEPGLSVIISAVLTSR . A	A	2103	1
1022943236	766.766	3	374.38	617	5.17	R	R . GASDIVLTEPGLSVIISAVLTSR . A	A	2103	1
1022943236	1149.65	2	379.34	617	5.81	R	R . GASDIVLTEPGLSVIISAVLTSR . A	A	2103	1
1022943236	766.766	3	389.02	617	5.95	R	R . GASDIVLTEPGLSVIISAVLTSR . A	A	2103	1
1022943236	766.767	3	392.49	617	6.01	R	R . GASDIVLTEPGLSVIISAVLTSR . A	A	2103	1
1022943236	1149.65	2	411.96	617	5.85	R	R . GASDIVLTEPGLSVIISAVLTSR . A	A	2103	1
1022943236	766.767	3	421.55	617	6	R	R . GASDIVLTEPGLSVIISAVLTSR . A	A	2103	1
1022943236	766.767	3	423.21	617	6	R	R . GASDIVLTEPGLSVIISAVLTSR . A	A	2103	1
1022943236	766.768	3	426.32	617	5.15	R	R . GASDIVLTEPGLSVIISAVLTSR . A	A	2103	1
1022943236	1149.65	2	426.67	617	5.94	R	R . GASDIVLTEPGLSVIISAVLTSR . A	A	2103	1
1022943236	1149.64	2	436.62	617	6.08	R	R . GASDIVLTEPGLSVIISAVLTSR . A	A	2103	1
1022943236	1149.64	2	450.29	617	6.21	R	R . GASDIVLTEPGLSVIISAVLTSR . A	A	2103	1
1022943236	766.767	3	451.43	617	6.19	R	R . GASDIVLTEPGLSVIISAVLTSR . A	A	2103	1
1022943236	766.766	3	451.76	617	6.13	R	R . GASDIVLTEPGLSVIISAVLTSR . A	A	2103	1
1022943236	766.765	3	485.24	617	6.21	R	R . GASDIVLTEPGLSVIISAVLTSR . A	A	2103	1
1022943236	766.765	3	559.74	617	5.7	R	R . GASDIVLTEPGLSVIISAVLTSR . A	A	2103	1
1022943236	766.762	3	594.78	617	7.81	R	R . GASDIVLTEPGLSVIISAVLTSR . A	A	2103	1
1022943236	766.765	3	596.8	617	6.87	R	R . GASDIVLTEPGLSVIISAVLTSR . A	A	2103	1
1022943236	766.766	3	605.67	617	7.87	R	R . GASDIVLTEPGLSVIISAVLTSR . A	A	2103	1
1022943236	766.767	3	652.61	617	9.57	R	R . GASDIVLTEPGLSVIISAVLTSR . A	A	2103	1
1022943236	766.765	3	671.89	617	8.95	R	R . GASDIVLTEPGLSVIISAVLTSR . A	A	2103	1
1022943236	766.766	3	742.43	617	9.87	R	R . GASDIVLTEPGLSVIISAVLTSR . A	A	2103	1
1022943236	766.766	3	761.74	617	10.87	R	R . GASDIVLTEPGLSVIISAVLTSR . A	A	2103	1
1022943236	785.774	3	248.29	617	3.17	R	R . [+57 . 021]GASDIVLTEPGLSVIISAVLTSR . A	A	2103	1
1022943236	785.774	3	285.97	617	4.15	R	R . [+57 . 021]GASDIVLTEPGLSVIISAVLTSR . A	A	2103	1
1022943236	785.771	3	328.24	617	5.57	R	R . [+57 . 021]GASDIVLTEPGLSVIISAVLTSR . A	A	2103	1
1022943236	785.769	3	334.15	617	4.27	R	R . [+57 . 021]GASDIVLTEPGLSVIISAVLTSR . A	A	2103	1
1022943236	785.773	3	354	617	5.6	R	R . [+57 . 021]GASDIVLTEPGLSVIISAVLTSR . A	A	2103	1
1022943236	785.772	3	383.56	617	5.4	R	R . [+57 . 021]GASDIVLTEPGLSVIISAVLTSR . A	A	2103	1
1022943236	785.774	3	389	617	6.01	R	R . [+57 . 021]GASDIVLTEPGLSVIISAVLTSR . A	A	2103	1
1022943236	1178.16	2	389.52	617	5.3	R	R . [+57 . 021]GASDIVLTEPGLSVIISAVLTSR . A	A	2103	1
1022943236	785.774	3	421.53	617	5.3	R	R . [+57 . 021]GASDIVLTEPGLSVIISAVLTSR . A	A	2103	1
1022943236	785.773	3	459.47	617	6.13	R	R . [+57 . 021]GASDIVLTEPGLSVIISAVLTSR . A	A	2103	1
1022943236	656.729	3	78.01	621	1.82	D	D . IVLTEPGLSVIISAVLTSR . A	A	2103	1
1022943236	984.584	2	158.71	621	3.14	D	D . IVLTEPGLSVIISAVLTSR . A	A	2103	1
1022943236	984.588	2	224.18	621	5.14	D	D . IVLTEPGLSVIISAVLTSR . A	A	2103	1
1022943236	984.587	2	260.7	621	6.78	D	D . IVLTEPGLSVIISAVLTSR . A	A	2103	1
1022943236	984.592	2	291.96	621	6.39	D	D . IVLTEPGLSVIISAVLTSR . A	A	2103	1
1022943236	984.585	2	327.22	621	7.53	D	D . IVLTEPGLSVIISAVLTSR . A	A	2103	1
1022943236	984.582	2	328.85	621	7.44	D	D . IVLTEPGLSVIISAVLTSR . A	A	2103	1
1022943236	984.585	2	389.32	621	8.13	D	D . IVLTEPGLSVIISAVLTSR . A	A	2103	1
1022943236	656.726	3	403.15	621	7.75	D	D . IVLTEPGLSVIISAVLTSR . A	A	2103	1
1022943236	984.586	2	430.74	621	8.04	D	D . IVLTEPGLSVIISAVLTSR . A	A	2103	1
1022943236	656.724	3	479.82	621	8.25	D	D . IVLTEPGLSVIISAVLTSR . A	A	2103	1
1022943236	821.967	2	118.86	624	1.41	L	L . TEPGLSVIISAVLTSR . A	A	2103	1
1022943236	821.967	2	172.31	624	2.22	L	L . TEPGLSVIISAVLTSR . A	A	2103	1
1022943236	821.966	2	220.28	624	3.91	L	L . TEPGLSVIISAVLTSR . A	A	2103	1
1022943236	821.968	2	232.39	624	4.27	L	L . TEPGLSVIISAVLTSR . A	A	2103	1
1022943236	821.969	2	233.74	624	4.6	L	L . TEPGLSVIISAVLTSR . A	A	2103	1
1022943236	821.968	2	297.18	624	6.02	L	L . TEPGLSVIISAVLTSR . A	A	2103	1
1022943236	821.968	2	299.18	624	6.34	L	L . TEPGLSVIISAVLTSR . A	A	2103	1
1022943236	821.968	2	304.41	624	6.55	L	L . TEPGLSVIISAVLTSR . A	A	2103	1
1022943236	821.968	2	317.6	624	6.55	L	L . TEPGLSVIISAVLTSR . A	A	2103	1
1022943236	317.686	2	230.85	640	2.69	R	R . AIFQR . M	M	2103	1
1022943236	317.684	2	259.21	640	3.1	R	R . AIFQR . M	M	2103	1
1022943236	317.685	2	265.7	640	3.07	R	R . AIFQR . M	M	2103	1
1022943236	317.685	2	273.21	640	3.05	R	R . AIFQR . M	M	2103	1
1022943236	317.686	2	274.26	640	3.04	R	R . AIFQR . M	M	2103	1
1022943236	317.685	2	278.03	640	3.64	R	R . AIFQR . M	M	2103	1
1022943236	317.686	2	281.2	640	3.69	R	R . AIFQR . M	M	2103	1
1022943236	346.195	2	236.56	640	2.54	R	R . [+57 . 021]AIFQR . M	M	2103	1
1022943236	403.226	1	77.56	748	0.03	K	K . DIR . E	E	2103	1
1022943236	403.227	1	78.83	748	0.02	K	K . DIR . E	E	2103	1
1022943236	460.248	1	159.46	748	0.43	K	K . [+57 . 021]DIR . E	E	2103	1
1022943236	617.694	3	315.26	761	6.83	L	L . YLQVSIISQALIFVTR . S	S	2103	1
1022943236	723.933	2	324.7	764	6.69	Q	Q . VSIISQALIFVTR . S	S	2103	1
1022943236	723.933	2	339.15	764	6.43	Q	Q . VSIISQALIFVTR . S	S	2103	1
1022943236	723.932	2	365.4	764	7.18	Q	Q . VSIISQALIFVTR . S	S	2103	1
1022943236	723.935	2	431.08	764	7.12	Q	Q . VSIISQALIFVTR . S	S	2103	1
1022943236	674.4	2	107.49	765	1.76	V	V . SIISQALIFVTR . S	S	2103	1
1022943236	674.399	2	126.13	765	2.15	V	V . SIISQALIFVTR . S	S	2103	1
1022943236	674.398	2	182.83	765	2.45	V	V . SIISQALIFVTR . S	S	2103	1
1022943236	674.399	2	186.03	765	2.38	V	V . SIISQALIFVTR . S	S	2103	1
1022943236	449.934	3	191.27	765	2.32	V	V . SIISQALIFVTR . S	S	2103	1
1022943236	674.404	2	203.03	765	2.5	V	V . SIISQALIFVTR . S	S	2103	1
1022943236	674.398	2	219.33	765	2.97	V	V . SIISQALIFVTR . S	S	2103	1
1022943236	674.399	2	219.68	765	2.92	V	V . SIISQALIFVTR . S	S	2103	1
1022943236	674.399	2	222.59	765	3.03	V	V . SIISQALIFVTR . S	S	2103	1
1022943236	674.398	2	240.14	765	4.49	V	V . SIISQALIFVTR . S	S	2103	1
1022943236	674.4	2	333.88	765	6.71	V	V . SIISQALIFVTR . S	S	2103	1
1022943236	674.398	2	409.38	765	7.29	V	V . SIISQALIFVTR . S	S	2103	1
1022943236	674.399	2	433.49	765	7.28	V	V . SIISQALIFVTR . S	S	2103	1
1022943236	674.399	2	436.52	765	7.28	V	V . SIISQALIFVTR . S	S	2103	1
1022943236	674.399	2	453.09	765	7.46	V	V . SIISQALIFVTR . S	S	2103	1
1022943236	674.398	2	516.33	765	7.66	V	V . SIISQALIFVTR . S	S	2103	1
1022943236	674.4	2	551.11	765	7.73	V	V . SIISQALIFVTR . S	S	2103	1
1022943236	674.4	2	566.77	765	7.92	V	V . SIISQALIFVTR . S	S	2103	1
1022943236	674.399	2	641.62	765	10	V	V . SIISQALIFVTR . S	S	2103	1
1022943236	674.397	2	656.64	765	11.21	V	V . SIISQALIFVTR . S	S	2103	1
1022943236	674.405	2	657.34	765	10.06	V	V . SIISQALIFVTR . S	S	2103	1
1022943236	702.913	2	336.01	765	5.95	V	V . [+57 . 021]SIISQALIFVTR . S	S	2103	1
1022943236	702.909	2	340.06	765	6.93	V	V . [+57 . 021]SIISQALIFVTR . S	S	2103	1
1022943236	702.91	2	340.69	765	6.86	V	V . [+57 . 021]SIISQALIFVTR . S	S	2103	1
1022943236	702.908	2	431.98	765	7.8	V	V . [+57 . 021]SIISQALIFVTR . S	S	2103	1
1022943236	702.909	2	486.24	765	7.9	V	V . [+57 . 021]SIISQALIFVTR . S	S	2103	1
1022943236	702.912	2	520.1	765	7.71	V	V . [+57 . 021]SIISQALIFVTR . S	S	2103	1
1022943236	630.881	2	238.1	766	3.2	S	S . IISQALIFVTR . S	S	2103	1
1022943236	630.882	2	295.63	766	4.86	S	S . IISQALIFVTR . S	S	2103	1
1022943236	630.881	2	332.43	766	5.88	S	S . IISQALIFVTR . S	S	2103	1
1022943236	630.881	2	435.53	766	7.7	S	S . IISQALIFVTR . S	S	2103	1
1022943236	474.283	2	211.22	769	1.68	S	S . QALIFVTR . S	S	2103	1
1022943236	474.285	2	268.62	769	2.26	S	S . QALIFVTR . S	S	2103	1
1022943236	474.283	2	303.29	769	2.96	S	S . QALIFVTR . S	S	2103	1
1022943236	534.264	3	98.03	872	0.12	K	K . [+114 . 043]EEREAQWALAQR . T	T	2103	1
1022943236	632.321	3	82.6	884	0.35	R	R . TLHGLQPPEASNLFNEK . N	N	2103	1
1022943236	632.322	3	295.29	884	4.5	R	R . TLHGLQPPEASNLFNEK . N	N	2103	1
1022943236	632.321	3	469.12	884	7.33	R	R . TLHGLQPPEASNLFNEK . N	N	2103	1
1022943236	632.321	3	511.5	884	7.51	R	R . TLHGLQPPEASNLFNEK . N	N	2103	1
1022943236	632.324	3	521.45	884	7.17	R	R . TLHGLQPPEASNLFNEK . N	N	2103	1
1022943236	670.338	3	94.32	884	0.77	R	R . [+114 . 043]TLHGLQPPEASNLFNEK . N	N	2103	1
1022943236	651.334	3	150.84	884	1.42	R	R . [+57 . 021]TLHGLQPPEASNLFNEK . N	N	2103	1
1022943236	651.327	3	169.31	884	1.39	R	R . [+57 . 021]TLHGLQPPEASNLFNEK . N	N	2103	1
1022943236	772.384	2	187.8	888	0.94	G	G . [+57 . 021]LQPPEASNLFNEK . N	N	2103	1
1022943236	772.387	2	202.4	888	0.77	G	G . [+57 . 021]LQPPEASNLFNEK . N	N	2103	1
1022943236	800.899	2	290.47	888	2.1	G	G . [+114 . 043]LQPPEASNLFNEK . N	N	2103	1
1022943236	559.288	2	255.84	905	2.22	R	R . ELSEIAEQAK . R	R	2103	1
1022943236	559.285	2	260.72	905	2.91	R	R . ELSEIAEQAK . R	R	2103	1
1022943236	559.287	2	361	905	4.42	R	R . ELSEIAEQAK . R	R	2103	1
1022943236	559.285	2	376.95	905	4.57	R	R . ELSEIAEQAK . R	R	2103	1
1022943236	559.286	2	415.36	905	4.62	R	R . ELSEIAEQAK . R	R	2103	1
1022943236	559.286	2	417.13	905	3.88	R	R . ELSEIAEQAK . R	R	2103	1
1022943236	559.285	2	491.31	905	5.48	R	R . ELSEIAEQAK . R	R	2103	1
1022943236	559.287	2	526.94	905	5.42	R	R . ELSEIAEQAK . R	R	2103	1
1022943236	559.287	2	529.94	905	5.52	R	R . ELSEIAEQAK . R	R	2103	1
1022943236	559.286	2	546.2	905	5.92	R	R . ELSEIAEQAK . R	R	2103	1
1022943236	427.742	2	158.59	930	0.39	K	K . GHVESVVK . L	L	2103	1
1022943236	427.74	2	246.83	930	1.75	K	K . GHVESVVK . L	L	2103	1
1022943236	427.741	2	257.84	930	1.69	K	K . GHVESVVK . L	L	2103	1
1022943236	456.25	2	106.74	930	0.01	K	K . GH[+57 . 021]VESVVK . L	L	2103	1
1022943236	304.501	3	178.4	930	2.39	K	K . [+57 . 021]GHVESVVK . L	L	2103	1
1022943236	304.503	3	211.55	930	2.27	K	K . [+57 . 021]GHVESVVK . L	L	2103	1
1022943236	304.502	3	271.33	930	4.45	K	K . [+57 . 021]GHVESVVK . L	L	2103	1
1022943236	758.879	2	283.84	940	2.92	K	K . GLDIETIQQHYTV . -	-	2103	1
1022943236	787.389	2	214	940	1.33	K	K . [+57 . 021]GLDIETIQQHYTV . -	-	2103	1
726965338	567.271	3	129.46	4	0.13	K	K . E[-18 . 011]VEAAH[+57 . 021]EQAVEYSAK . D	D	2735	1
726965338	567.27	3	225.87	4	2.22	K	K . E[-18 . 011]VEAAH[+57 . 021]EQAVEYSAK . D	D	2735	1
726965338	567.269	3	281.76	4	2.86	K	K . E[-18 . 011]VEAAH[+57 . 021]EQAVEYSAK . D	D	2735	1
726965338	512.751	2	293.44	10	2.74	H	H . EQAVEYSAK . D	D	2735	1
726965338	448.226	2	142.65	11	0.12	E	E . QAVEYSAK . D	D	2735	1
726965338	448.227	2	272.07	11	2.49	E	E . QAVEYSAK . D	D	2735	1
726965338	754.044	3	150.51	17	1.35	S	S . AKDYTDPPPAPLIDFEELTK . W	W	2735	1
726965338	754.044	3	159.87	17	0.83	S	S . AKDYTDPPPAPLIDFEELTK . W	W	2735	1
726965338	754.044	3	246.81	17	3.98	S	S . AKDYTDPPPAPLIDFEELTK . W	W	2735	1
726965338	754.044	3	255.36	17	3.72	S	S . AKDYTDPPPAPLIDFEELTK . W	W	2735	1
726965338	754.043	3	372.35	17	5.84	S	S . AKDYTDPPPAPLIDFEELTK . W	W	2735	1
726965338	754.044	3	433.97	17	7.22	S	S . AKDYTDPPPAPLIDFEELTK . W	W	2735	1
726965338	754.044	3	436.49	17	7.09	S	S . AKDYTDPPPAPLIDFEELTK . W	W	2735	1
726965338	754.044	3	447.03	17	7.42	S	S . AKDYTDPPPAPLIDFEELTK . W	W	2735	1
726965338	773.053	3	108.08	17	0.86	S	S . [+57 . 021]AKDYTDPPPAPLIDFEELTK . W	W	2735	1
726965338	773.051	3	222.05	17	3.82	S	S . [+57 . 021]AKDYTDPPPAPLIDFEELTK . W	W	2735	1
726965338	773.051	3	245.1	17	3.14	S	S . [+57 . 021]AKDYTDPPPAPLIDFEELTK . W	W	2735	1
726965338	773.051	3	247.85	17	4.65	S	S . [+57 . 021]AKDYTDPPPAPLIDFEELTK . W	W	2735	1
726965338	773.051	3	285.59	17	4.93	S	S . [+57 . 021]AKDYTDPPPAPLIDFEELTK . W	W	2735	1
726965338	773.051	3	398.4	17	6.55	S	S . [+57 . 021]AKDYTDPPPAPLIDFEELTK . W	W	2735	1
726965338	730.368	3	45.18	18	0.11	A	A . KDYTDPPPAPLIDFEELTK . W	W	2735	1
726965338	730.367	3	86.71	18	0.65	A	A . KDYTDPPPAPLIDFEELTK . W	W	2735	1
726965338	730.369	3	103.86	18	1.41	A	A . KDYTDPPPAPLIDFEELTK . W	W	2735	1
726965338	730.366	3	129.03	18	1.67	A	A . KDYTDPPPAPLIDFEELTK . W	W	2735	1
726965338	730.366	3	161.71	18	1.76	A	A . KDYTDPPPAPLIDFEELTK . W	W	2735	1
726965338	730.367	3	237.3	18	3.57	A	A . KDYTDPPPAPLIDFEELTK . W	W	2735	1
726965338	730.365	3	309.91	18	5.43	A	A . KDYTDPPPAPLIDFEELTK . W	W	2735	1
726965338	730.365	3	383.87	18	6.44	A	A . KDYTDPPPAPLIDFEELTK . W	W	2735	1
726965338	730.366	3	387.15	18	6.51	A	A . KDYTDPPPAPLIDFEELTK . W	W	2735	1
726965338	730.365	3	413.89	18	6.98	A	A . KDYTDPPPAPLIDFEELTK . W	W	2735	1
726965338	730.366	3	434.57	18	6.9	A	A . KDYTDPPPAPLIDFEELTK . W	W	2735	1
726965338	730.365	3	438.23	18	7.42	A	A . KDYTDPPPAPLIDFEELTK . W	W	2735	1
726965338	730.365	3	446.24	18	7.78	A	A . KDYTDPPPAPLIDFEELTK . W	W	2735	1
726965338	730.365	3	452.79	18	7.23	A	A . KDYTDPPPAPLIDFEELTK . W	W	2735	1
726965338	730.366	3	479.86	18	8.52	A	A . KDYTDPPPAPLIDFEELTK . W	W	2735	1
726965338	730.365	3	497.92	18	9.09	A	A . KDYTDPPPAPLIDFEELTK . W	W	2735	1
726965338	730.366	3	499.01	18	9.76	A	A . KDYTDPPPAPLIDFEELTK . W	W	2735	1
726965338	730.365	3	509.66	18	9.84	A	A . KDYTDPPPAPLIDFEELTK . W	W	2735	1
726965338	730.366	3	519.72	18	9.74	A	A . KDYTDPPPAPLIDFEELTK . W	W	2735	1
726965338	730.365	3	528.67	18	9.94	A	A . KDYTDPPPAPLIDFEELTK . W	W	2735	1
726965338	730.365	3	536.37	18	9.94	A	A . KDYTDPPPAPLIDFEELTK . W	W	2735	1
726965338	730.366	3	576.48	18	10.04	A	A . KDYTDPPPAPLIDFEELTK . W	W	2735	1
726965338	749.374	3	105.98	18	1.41	A	A . [+57 . 021]KDYTDPPPAPLIDFEELTK . W	W	2735	1
726965338	768.381	3	111.49	18	0.88	A	A . [+114 . 043]KDYTDPPPAPLIDFEELTK . W	W	2735	1
726965338	768.38	3	137.54	18	1.7	A	A . [+114 . 043]KDYTDPPPAPLIDFEELTK . W	W	2735	1
726965338	768.382	3	157.42	18	1.76	A	A . [+114 . 043]KDYTDPPPAPLIDFEELTK . W	W	2735	1
726965338	768.383	3	172.72	18	1.67	A	A . [+114 . 043]KDYTDPPPAPLIDFEELTK . W	W	2735	1
726965338	768.38	3	234.77	18	3.04	A	A . [+114 . 043]KDYTDPPPAPLIDFEELTK . W	W	2735	1
726965338	749.373	3	251.67	18	4.4	A	A . [+57 . 021]KDYTDPPPAPLIDFEELTK . W	W	2735	1
726965338	749.372	3	331.62	18	5.69	A	A . [+57 . 021]KDYTDPPPAPLIDFEELTK . W	W	2735	1
726965338	749.372	3	390.54	18	6.74	A	A . [+57 . 021]KDYTDPPPAPLIDFEELTK . W	W	2735	1
726965338	749.372	3	410.16	18	6.75	A	A . [+57 . 021]KDYTDPPPAPLIDFEELTK . W	W	2735	1
726965338	749.372	3	486.38	18	7.83	A	A . [+57 . 021]KDYTDPPPAPLIDFEELTK . W	W	2735	1
726965338	749.374	3	542.37	18	9.74	A	A . [+57 . 021]KDYTDPPPAPLIDFEELTK . W	W	2735	1
726965338	1031	2	79.75	19	2.27	K	K . DYTDPPPAPLIDFEELTK . W	W	2735	1
726965338	687.67	3	123.22	19	2.36	K	K . DYTDPPPAPLIDFEELTK . W	W	2735	1
726965338	1031.01	2	136.96	19	2.32	K	K . DYTDPPPAPLIDFEELTK . W	W	2735	1
726965338	1031	2	151.06	19	2.29	K	K . DYTDPPPAPLIDFEELTK . W	W	2735	1
726965338	1031	2	152.44	19	2.52	K	K . DYTDPPPAPLIDFEELTK . W	W	2735	1
726965338	1031	2	165.94	19	2.93	K	K . DYTDPPPAPLIDFEELTK . W	W	2735	1
726965338	1031	2	171.32	19	2.79	K	K . DYTDPPPAPLIDFEELTK . W	W	2735	1
726965338	1031	2	171.37	19	2.98	K	K . DYTDPPPAPLIDFEELTK . W	W	2735	1
726965338	1031	2	173.45	19	2.72	K	K . DYTDPPPAPLIDFEELTK . W	W	2735	1
726965338	1031	2	174.22	19	2.98	K	K . DYTDPPPAPLIDFEELTK . W	W	2735	1
726965338	1031	2	175.8	19	2.25	K	K . DYTDPPPAPLIDFEELTK . W	W	2735	1
726965338	1031	2	177.19	19	3.02	K	K . DYTDPPPAPLIDFEELTK . W	W	2735	1
726965338	1031	2	179.41	19	3.01	K	K . DYTDPPPAPLIDFEELTK . W	W	2735	1
726965338	1031	2	180.13	19	3.03	K	K . DYTDPPPAPLIDFEELTK . W	W	2735	1
726965338	687.668	3	180.98	19	3.01	K	K . DYTDPPPAPLIDFEELTK . W	W	2735	1
726965338	1031	2	191.98	19	2.74	K	K . DYTDPPPAPLIDFEELTK . W	W	2735	1
726965338	1031	2	192.79	19	2.97	K	K . DYTDPPPAPLIDFEELTK . W	W	2735	1
726965338	1031	2	196.24	19	3.05	K	K . DYTDPPPAPLIDFEELTK . W	W	2735	1
726965338	1031	2	197.21	19	2.95	K	K . DYTDPPPAPLIDFEELTK . W	W	2735	1
726965338	1031	2	206.33	19	2.92	K	K . DYTDPPPAPLIDFEELTK . W	W	2735	1
726965338	1031	2	206.68	19	2.72	K	K . DYTDPPPAPLIDFEELTK . W	W	2735	1
726965338	1031	2	210.14	19	2.96	K	K . DYTDPPPAPLIDFEELTK . W	W	2735	1
726965338	1031	2	213.22	19	3.02	K	K . DYTDPPPAPLIDFEELTK . W	W	2735	1
726965338	1031	2	217.84	19	2.85	K	K . DYTDPPPAPLIDFEELTK . W	W	2735	1
726965338	1031	2	219.89	19	3.1	K	K . DYTDPPPAPLIDFEELTK . W	W	2735	1
726965338	1031	2	220.51	19	4.41	K	K . DYTDPPPAPLIDFEELTK . W	W	2735	1
726965338	1031	2	223.81	19	5.01	K	K . DYTDPPPAPLIDFEELTK . W	W	2735	1
726965338	1031.01	2	225.22	19	4.12	K	K . DYTDPPPAPLIDFEELTK . W	W	2735	1
726965338	1031	2	231.44	19	5.13	K	K . DYTDPPPAPLIDFEELTK . W	W	2735	1
726965338	1031	2	232.57	19	4.61	K	K . DYTDPPPAPLIDFEELTK . W	W	2735	1
726965338	1031	2	234.07	19	5.07	K	K . DYTDPPPAPLIDFEELTK . W	W	2735	1
726965338	1031.01	2	238.89	19	4.12	K	K . DYTDPPPAPLIDFEELTK . W	W	2735	1
726965338	1031	2	238.92	19	4.83	K	K . DYTDPPPAPLIDFEELTK . W	W	2735	1
726965338	1031	2	245.95	19	4.66	K	K . DYTDPPPAPLIDFEELTK . W	W	2735	1
726965338	1031.01	2	246.82	19	5.39	K	K . DYTDPPPAPLIDFEELTK . W	W	2735	1
726965338	1031	2	252.86	19	5.61	K	K . DYTDPPPAPLIDFEELTK . W	W	2735	1
726965338	1031	2	256.48	19	5.22	K	K . DYTDPPPAPLIDFEELTK . W	W	2735	1
726965338	1031.01	2	266.84	19	3.99	K	K . DYTDPPPAPLIDFEELTK . W	W	2735	1
726965338	1031	2	268.79	19	6.95	K	K . DYTDPPPAPLIDFEELTK . W	W	2735	1
726965338	687.67	3	269.3	19	5.23	K	K . DYTDPPPAPLIDFEELTK . W	W	2735	1
726965338	1031	2	270.37	19	5.84	K	K . DYTDPPPAPLIDFEELTK . W	W	2735	1
726965338	1031	2	271.38	19	5.52	K	K . DYTDPPPAPLIDFEELTK . W	W	2735	1
726965338	1031	2	275.87	19	5.97	K	K . DYTDPPPAPLIDFEELTK . W	W	2735	1
726965338	1031	2	284.87	19	6.02	K	K . DYTDPPPAPLIDFEELTK . W	W	2735	1
726965338	1031	2	290.85	19	6.51	K	K . DYTDPPPAPLIDFEELTK . W	W	2735	1
726965338	687.668	3	292.16	19	5.74	K	K . DYTDPPPAPLIDFEELTK . W	W	2735	1
726965338	1031	2	299.54	19	6.31	K	K . DYTDPPPAPLIDFEELTK . W	W	2735	1
726965338	1031	2	299.78	19	5.7	K	K . DYTDPPPAPLIDFEELTK . W	W	2735	1
726965338	1031	2	299.93	19	5.78	K	K . DYTDPPPAPLIDFEELTK . W	W	2735	1
726965338	1031	2	308.18	19	6.27	K	K . DYTDPPPAPLIDFEELTK . W	W	2735	1
726965338	1031	2	308.21	19	6.66	K	K . DYTDPPPAPLIDFEELTK . W	W	2735	1
726965338	1031	2	314.14	19	5.98	K	K . DYTDPPPAPLIDFEELTK . W	W	2735	1
726965338	1031	2	315.55	19	6.34	K	K . DYTDPPPAPLIDFEELTK . W	W	2735	1
726965338	1031	2	316.88	19	5.68	K	K . DYTDPPPAPLIDFEELTK . W	W	2735	1
726965338	1031	2	318.35	19	5.91	K	K . DYTDPPPAPLIDFEELTK . W	W	2735	1
726965338	1031	2	322.27	19	6.26	K	K . DYTDPPPAPLIDFEELTK . W	W	2735	1
726965338	1031	2	323.01	19	6.18	K	K . DYTDPPPAPLIDFEELTK . W	W	2735	1
726965338	1031	2	326.28	19	6.74	K	K . DYTDPPPAPLIDFEELTK . W	W	2735	1
726965338	1031	2	327.6	19	6.28	K	K . DYTDPPPAPLIDFEELTK . W	W	2735	1
726965338	1031	2	329.73	19	6.86	K	K . DYTDPPPAPLIDFEELTK . W	W	2735	1
726965338	1031	2	329.81	19	6.79	K	K . DYTDPPPAPLIDFEELTK . W	W	2735	1
726965338	1031	2	330.59	19	5.68	K	K . DYTDPPPAPLIDFEELTK . W	W	2735	1
726965338	1031	2	332.55	19	6.57	K	K . DYTDPPPAPLIDFEELTK . W	W	2735	1
726965338	1031	2	336.99	19	6.18	K	K . DYTDPPPAPLIDFEELTK . W	W	2735	1
726965338	1031.01	2	337.26	19	5.62	K	K . DYTDPPPAPLIDFEELTK . W	W	2735	1
726965338	1031	2	337.68	19	6.39	K	K . DYTDPPPAPLIDFEELTK . W	W	2735	1
726965338	1031	2	337.89	19	6.48	K	K . DYTDPPPAPLIDFEELTK . W	W	2735	1
726965338	1031	2	346.87	19	6.84	K	K . DYTDPPPAPLIDFEELTK . W	W	2735	1
726965338	1031	2	354.38	19	6.84	K	K . DYTDPPPAPLIDFEELTK . W	W	2735	1
726965338	1031	2	355.14	19	6.13	K	K . DYTDPPPAPLIDFEELTK . W	W	2735	1
726965338	1031	2	356.34	19	7.86	K	K . DYTDPPPAPLIDFEELTK . W	W	2735	1
726965338	1031	2	356.6	19	6.81	K	K . DYTDPPPAPLIDFEELTK . W	W	2735	1
726965338	1031	2	363.3	19	6.94	K	K . DYTDPPPAPLIDFEELTK . W	W	2735	1
726965338	1031	2	370.96	19	7.84	K	K . DYTDPPPAPLIDFEELTK . W	W	2735	1
726965338	1031	2	376.56	19	7.12	K	K . DYTDPPPAPLIDFEELTK . W	W	2735	1
726965338	1031	2	377.14	19	7.16	K	K . DYTDPPPAPLIDFEELTK . W	W	2735	1
726965338	1031	2	377.85	19	7	K	K . DYTDPPPAPLIDFEELTK . W	W	2735	1
726965338	1031	2	381.24	19	8.4	K	K . DYTDPPPAPLIDFEELTK . W	W	2735	1
726965338	1031	2	387.09	19	7.3	K	K . DYTDPPPAPLIDFEELTK . W	W	2735	1
726965338	1031	2	392.93	19	7.28	K	K . DYTDPPPAPLIDFEELTK . W	W	2735	1
726965338	1031	2	402.42	19	8.06	K	K . DYTDPPPAPLIDFEELTK . W	W	2735	1
726965338	1031	2	408.14	19	8.08	K	K . DYTDPPPAPLIDFEELTK . W	W	2735	1
726965338	1031	2	411.65	19	8.32	K	K . DYTDPPPAPLIDFEELTK . W	W	2735	1
726965338	1031	2	411.81	19	8.08	K	K . DYTDPPPAPLIDFEELTK . W	W	2735	1
726965338	1031	2	416.37	19	8.1	K	K . DYTDPPPAPLIDFEELTK . W	W	2735	1
726965338	1031	2	417.82	19	7.11	K	K . DYTDPPPAPLIDFEELTK . W	W	2735	1
726965338	1031	2	418.72	19	7.58	K	K . DYTDPPPAPLIDFEELTK . W	W	2735	1
726965338	1031	2	418.87	19	8.16	K	K . DYTDPPPAPLIDFEELTK . W	W	2735	1
726965338	1031	2	430.66	19	7.53	K	K . DYTDPPPAPLIDFEELTK . W	W	2735	1
726965338	687.669	3	435.83	19	7.64	K	K . DYTDPPPAPLIDFEELTK . W	W	2735	1
726965338	1031	2	443.69	19	7.21	K	K . DYTDPPPAPLIDFEELTK . W	W	2735	1
726965338	1031	2	466.74	19	9.99	K	K . DYTDPPPAPLIDFEELTK . W	W	2735	1
726965338	687.669	3	469.26	19	8.7	K	K . DYTDPPPAPLIDFEELTK . W	W	2735	1
726965338	1031	2	471.97	19	8.69	K	K . DYTDPPPAPLIDFEELTK . W	W	2735	1
726965338	1031	2	483.44	19	9.73	K	K . DYTDPPPAPLIDFEELTK . W	W	2735	1
726965338	1031	2	487.91	19	8.94	K	K . DYTDPPPAPLIDFEELTK . W	W	2735	1
726965338	1031	2	490.71	19	8.83	K	K . DYTDPPPAPLIDFEELTK . W	W	2735	1
726965338	1031	2	497.72	19	9.68	K	K . DYTDPPPAPLIDFEELTK . W	W	2735	1
726965338	1031	2	499.56	19	9.68	K	K . DYTDPPPAPLIDFEELTK . W	W	2735	1
726965338	1031	2	509.47	19	9.87	K	K . DYTDPPPAPLIDFEELTK . W	W	2735	1
726965338	687.67	3	518.63	19	9.66	K	K . DYTDPPPAPLIDFEELTK . W	W	2735	1
726965338	1031	2	543.21	19	9.87	K	K . DYTDPPPAPLIDFEELTK . W	W	2735	1
726965338	1031	2	548.84	19	10.03	K	K . DYTDPPPAPLIDFEELTK . W	W	2735	1
726965338	1031	2	565.84	19	10.01	K	K . DYTDPPPAPLIDFEELTK . W	W	2735	1
726965338	1031	2	567.93	19	9.95	K	K . DYTDPPPAPLIDFEELTK . W	W	2735	1
726965338	1031	2	569.1	19	10.17	K	K . DYTDPPPAPLIDFEELTK . W	W	2735	1
726965338	1031	2	575.65	19	9.95	K	K . DYTDPPPAPLIDFEELTK . W	W	2735	1
726965338	1031	2	577.07	19	10.01	K	K . DYTDPPPAPLIDFEELTK . W	W	2735	1
726965338	1031	2	586.77	19	11.03	K	K . DYTDPPPAPLIDFEELTK . W	W	2735	1
726965338	1031	2	594.83	19	11.03	K	K . DYTDPPPAPLIDFEELTK . W	W	2735	1
726965338	1031	2	610.01	19	12.19	K	K . DYTDPPPAPLIDFEELTK . W	W	2735	1
726965338	1031	2	622.69	19	12.03	K	K . DYTDPPPAPLIDFEELTK . W	W	2735	1
726965338	1031	2	634.57	19	12.19	K	K . DYTDPPPAPLIDFEELTK . W	W	2735	1
726965338	1031	2	648.11	19	12.03	K	K . DYTDPPPAPLIDFEELTK . W	W	2735	1
726965338	1031	2	654.48	19	13.03	K	K . DYTDPPPAPLIDFEELTK . W	W	2735	1
726965338	1031	2	658.38	19	12.98	K	K . DYTDPPPAPLIDFEELTK . W	W	2735	1
726965338	1031	2	662.87	19	13.03	K	K . DYTDPPPAPLIDFEELTK . W	W	2735	1
726965338	1031	2	665.08	19	13.19	K	K . DYTDPPPAPLIDFEELTK . W	W	2735	1
726965338	1031	2	674.29	19	12.98	K	K . DYTDPPPAPLIDFEELTK . W	W	2735	1
726965338	1031	2	685.78	19	13.03	K	K . DYTDPPPAPLIDFEELTK . W	W	2735	1
726965338	1031	2	691.86	19	13.03	K	K . DYTDPPPAPLIDFEELTK . W	W	2735	1
726965338	1031	2	698.65	19	13.03	K	K . DYTDPPPAPLIDFEELTK . W	W	2735	1
726965338	1031	2	716.31	19	14.03	K	K . DYTDPPPAPLIDFEELTK . W	W	2735	1
726965338	1031	2	721.55	19	13.98	K	K . DYTDPPPAPLIDFEELTK . W	W	2735	1
726965338	1059.51	2	72.27	19	0.64	K	K . DYTDPPPAPLIDFEELTK[+57 . 021] . W	W	2735	1
726965338	1059.51	2	72.84	19	1.75	K	K . [+57 . 021]DYTDPPPAPLIDFEELTK . W	W	2735	1
726965338	1059.51	2	91.29	19	2.32	K	K . [+57 . 021]DYTDPPPAPLIDFEELTK . W	W	2735	1
726965338	1059.51	2	97.13	19	2.32	K	K . [+57 . 021]DYTDPPPAPLIDFEELTK . W	W	2735	1
726965338	1059.51	2	110.11	19	2.41	K	K . [+57 . 021]DYTDPPPAPLIDFEELTK . W	W	2735	1
726965338	1059.51	2	110.36	19	2.32	K	K . [+57 . 021]DYTDPPPAPLIDFEELTK . W	W	2735	1
726965338	1059.51	2	115.74	19	1.75	K	K . [+57 . 021]DYTDPPPAPLIDFEELTK . W	W	2735	1
726965338	1059.51	2	131.24	19	2.22	K	K . [+57 . 021]DYTDPPPAPLIDFEELTK . W	W	2735	1
726965338	1059.51	2	135.52	19	3	K	K . [+57 . 021]DYTDPPPAPLIDFEELTK . W	W	2735	1
726965338	1059.51	2	140.77	19	2.92	K	K . [+57 . 021]DYTDPPPAPLIDFEELTK . W	W	2735	1
726965338	1059.51	2	144.39	19	2.96	K	K . [+57 . 021]DYTDPPPAPLIDFEELTK . W	W	2735	1
726965338	1059.51	2	145.81	19	2.32	K	K . [+57 . 021]DYTDPPPAPLIDFEELTK . W	W	2735	1
726965338	1059.52	2	146.45	19	2.61	K	K . [+57 . 021]DYTDPPPAPLIDFEELTK . W	W	2735	1
726965338	1059.51	2	147.35	19	2.97	K	K . [+57 . 021]DYTDPPPAPLIDFEELTK . W	W	2735	1
726965338	1059.51	2	150.52	19	1.89	K	K . [+57 . 021]DYTDPPPAPLIDFEELTK . W	W	2735	1
726965338	1059.51	2	154.83	19	3.01	K	K . [+57 . 021]DYTDPPPAPLIDFEELTK . W	W	2735	1
726965338	1059.51	2	163.74	19	2.58	K	K . [+57 . 021]DYTDPPPAPLIDFEELTK . W	W	2735	1
726965338	1059.51	2	168.16	19	2.81	K	K . [+57 . 021]DYTDPPPAPLIDFEELTK . W	W	2735	1
726965338	1059.52	2	168.81	19	3.01	K	K . [+57 . 021]DYTDPPPAPLIDFEELTK . W	W	2735	1
726965338	1059.51	2	173.08	19	3.02	K	K . [+57 . 021]DYTDPPPAPLIDFEELTK . W	W	2735	1
726965338	1059.51	2	175.95	19	3.02	K	K . [+57 . 021]DYTDPPPAPLIDFEELTK . W	W	2735	1
726965338	1059.51	2	185.38	19	2.84	K	K . [+57 . 021]DYTDPPPAPLIDFEELTK . W	W	2735	1
726965338	1059.51	2	189.29	19	3.04	K	K . [+57 . 021]DYTDPPPAPLIDFEELTK . W	W	2735	1
726965338	1059.51	2	196.05	19	3.02	K	K . [+57 . 021]DYTDPPPAPLIDFEELTK . W	W	2735	1
726965338	1059.51	2	198.14	19	3.17	K	K . [+57 . 021]DYTDPPPAPLIDFEELTK . W	W	2735	1
726965338	1059.51	2	198.6	19	2.47	K	K . [+57 . 021]DYTDPPPAPLIDFEELTK . W	W	2735	1
726965338	1059.51	2	198.72	19	2.3	K	K . DYTDPPPAPLIDFEELTK[+57 . 021] . W	W	2735	1
726965338	1059.51	2	201.72	19	3.05	K	K . [+57 . 021]DYTDPPPAPLIDFEELTK . W	W	2735	1
726965338	1059.51	2	202.63	19	3.58	K	K . [+57 . 021]DYTDPPPAPLIDFEELTK . W	W	2735	1
726965338	1059.51	2	203.49	19	3.3	K	K . [+57 . 021]DYTDPPPAPLIDFEELTK . W	W	2735	1
726965338	1059.51	2	208.85	19	3.02	K	K . [+57 . 021]DYTDPPPAPLIDFEELTK . W	W	2735	1
726965338	1059.51	2	209.45	19	3.57	K	K . [+57 . 021]DYTDPPPAPLIDFEELTK . W	W	2735	1
726965338	1059.51	2	211.02	19	3.01	K	K . [+57 . 021]DYTDPPPAPLIDFEELTK . W	W	2735	1
726965338	1059.51	2	219	19	3.02	K	K . [+57 . 021]DYTDPPPAPLIDFEELTK . W	W	2735	1
726965338	1059.51	2	227.96	19	4.67	K	K . [+57 . 021]DYTDPPPAPLIDFEELTK . W	W	2735	1
726965338	1059.51	2	229.95	19	5.58	K	K . [+57 . 021]DYTDPPPAPLIDFEELTK . W	W	2735	1
726965338	1059.52	2	234.75	19	4.27	K	K . [+57 . 021]DYTDPPPAPLIDFEELTK . W	W	2735	1
726965338	1059.51	2	241.9	19	4.87	K	K . [+57 . 021]DYTDPPPAPLIDFEELTK . W	W	2735	1
726965338	1059.51	2	246.65	19	5.56	K	K . [+57 . 021]DYTDPPPAPLIDFEELTK . W	W	2735	1
726965338	1059.51	2	246.72	19	5.36	K	K . [+57 . 021]DYTDPPPAPLIDFEELTK . W	W	2735	1
726965338	1059.51	2	248.51	19	5.75	K	K . [+57 . 021]DYTDPPPAPLIDFEELTK . W	W	2735	1
726965338	1059.51	2	252.06	19	4.79	K	K . [+57 . 021]DYTDPPPAPLIDFEELTK . W	W	2735	1
726965338	1059.51	2	256.32	19	4.79	K	K . DYTDPPPAPLIDFEELTK[+57 . 021] . W	W	2735	1
726965338	1059.51	2	258.83	19	5.19	K	K . [+57 . 021]DYTDPPPAPLIDFEELTK . W	W	2735	1
726965338	1059.51	2	260.34	19	5.69	K	K . [+57 . 021]DYTDPPPAPLIDFEELTK . W	W	2735	1
726965338	1059.51	2	268.11	19	6.15	K	K . [+57 . 021]DYTDPPPAPLIDFEELTK . W	W	2735	1
726965338	1059.51	2	271.68	19	4.83	K	K . [+57 . 021]DYTDPPPAPLIDFEELTK . W	W	2735	1
726965338	1059.51	2	282.46	19	5.62	K	K . [+57 . 021]DYTDPPPAPLIDFEELTK . W	W	2735	1
726965338	1059.51	2	291.81	19	5.97	K	K . [+57 . 021]DYTDPPPAPLIDFEELTK . W	W	2735	1
726965338	1059.51	2	293.08	19	5.95	K	K . [+57 . 021]DYTDPPPAPLIDFEELTK . W	W	2735	1
726965338	1059.51	2	296.81	19	5.22	K	K . DYTDPPPAPLIDFEELTK[+57 . 021] . W	W	2735	1
726965338	1059.51	2	298.69	19	6.46	K	K . [+57 . 021]DYTDPPPAPLIDFEELTK . W	W	2735	1
726965338	1059.51	2	298.85	19	6.08	K	K . [+57 . 021]DYTDPPPAPLIDFEELTK . W	W	2735	1
726965338	1059.51	2	305.96	19	6.69	K	K . [+57 . 021]DYTDPPPAPLIDFEELTK . W	W	2735	1
726965338	1059.51	2	307.87	19	6.64	K	K . [+57 . 021]DYTDPPPAPLIDFEELTK . W	W	2735	1
726965338	1059.51	2	307.97	19	6.22	K	K . [+57 . 021]DYTDPPPAPLIDFEELTK . W	W	2735	1
726965338	1059.51	2	309.61	19	6.11	K	K . [+57 . 021]DYTDPPPAPLIDFEELTK . W	W	2735	1
726965338	1059.51	2	335.53	19	6.18	K	K . [+57 . 021]DYTDPPPAPLIDFEELTK . W	W	2735	1
726965338	1059.51	2	344.99	19	7.89	K	K . [+57 . 021]DYTDPPPAPLIDFEELTK . W	W	2735	1
726965338	1059.51	2	345.29	19	6.81	K	K . [+57 . 021]DYTDPPPAPLIDFEELTK . W	W	2735	1
726965338	1059.51	2	356.21	19	6.3	K	K . DYTDPPPAPLIDFEELTK[+57 . 021] . W	W	2735	1
726965338	1059.51	2	366.87	19	6.81	K	K . [+57 . 021]DYTDPPPAPLIDFEELTK . W	W	2735	1
726965338	1059.51	2	378.9	19	8.01	K	K . [+57 . 021]DYTDPPPAPLIDFEELTK . W	W	2735	1
726965338	1059.51	2	380.09	19	7	K	K . DYTDPPPAPLIDFEELTK[+57 . 021] . W	W	2735	1
726965338	1059.51	2	417.43	19	8.28	K	K . [+57 . 021]DYTDPPPAPLIDFEELTK . W	W	2735	1
726965338	1059.51	2	420.97	19	9.63	K	K . [+57 . 021]DYTDPPPAPLIDFEELTK . W	W	2735	1
726965338	1059.51	2	443.36	19	8.49	K	K . [+57 . 021]DYTDPPPAPLIDFEELTK . W	W	2735	1
726965338	1059.52	2	445.51	19	7.56	K	K . [+57 . 021]DYTDPPPAPLIDFEELTK . W	W	2735	1
726965338	1059.51	2	455.96	19	7.33	K	K . DYTDPPPAPLIDFEELTK[+57 . 021] . W	W	2735	1
726965338	1059.51	2	476.35	19	9.68	K	K . [+57 . 021]DYTDPPPAPLIDFEELTK . W	W	2735	1
726965338	1059.51	2	477.28	19	8.72	K	K . DYTDPPPAPLIDFEELTK[+57 . 021] . W	W	2735	1
726965338	1059.51	2	478.56	19	9.99	K	K . DYTDPPPAPLIDFEELTK[+57 . 021] . W	W	2735	1
726965338	1059.51	2	506.59	19	9.87	K	K . DYTDPPPAPLIDFEELTK[+57 . 021] . W	W	2735	1
726965338	1059.51	2	512.74	19	9.87	K	K . [+57 . 021]DYTDPPPAPLIDFEELTK . W	W	2735	1
726965338	1059.51	2	584.72	19	11.03	K	K . [+57 . 021]DYTDPPPAPLIDFEELTK . W	W	2735	1
726965338	1059.51	2	585.41	19	11.03	K	K . [+57 . 021]DYTDPPPAPLIDFEELTK . W	W	2735	1
726965338	1059.51	2	600.59	19	12.03	K	K . [+57 . 021]DYTDPPPAPLIDFEELTK . W	W	2735	1
726965338	1059.51	2	611.49	19	11.98	K	K . [+57 . 021]DYTDPPPAPLIDFEELTK . W	W	2735	1
726965338	1059.51	2	627.15	19	12.03	K	K . [+57 . 021]DYTDPPPAPLIDFEELTK . W	W	2735	1
726965338	1059.51	2	663.71	19	13.29	K	K . [+57 . 021]DYTDPPPAPLIDFEELTK . W	W	2735	1
726965338	1059.51	2	665.17	19	12.98	K	K . [+57 . 021]DYTDPPPAPLIDFEELTK . W	W	2735	1
726965338	1059.51	2	665.61	19	13.19	K	K . [+57 . 021]DYTDPPPAPLIDFEELTK . W	W	2735	1
726965338	1059.51	2	675.38	19	13.19	K	K . [+57 . 021]DYTDPPPAPLIDFEELTK . W	W	2735	1
726965338	1059.51	2	677.91	19	13.19	K	K . [+57 . 021]DYTDPPPAPLIDFEELTK . W	W	2735	1
726965338	1059.51	2	680.1	19	12.98	K	K . [+57 . 021]DYTDPPPAPLIDFEELTK . W	W	2735	1
726965338	1059.51	2	689.24	19	13.19	K	K . [+57 . 021]DYTDPPPAPLIDFEELTK . W	W	2735	1
726965338	1059.52	2	691.41	19	12.09	K	K . [+57 . 021]DYTDPPPAPLIDFEELTK . W	W	2735	1
726965338	1059.51	2	706.43	19	14.03	K	K . [+57 . 021]DYTDPPPAPLIDFEELTK . W	W	2735	1
726965338	1059.52	2	785.49	19	14.09	K	K . [+57 . 021]DYTDPPPAPLIDFEELTK . W	W	2735	1
726965338	1351.98	4	239.83	19	6.16	K	K . DYTDPPPAPLIDFEELTKWSLYRAAIAEFIATLLFLYITILTVIGYK . H	H	2735	1
726965338	973.486	2	57.7	20	0.8	D	D . YTDPPPAPLIDFEELTK . W	W	2735	1
726965338	973.486	2	146.58	20	1.41	D	D . YTDPPPAPLIDFEELTK . W	W	2735	1
726965338	973.484	2	186.05	20	2.54	D	D . YTDPPPAPLIDFEELTK . W	W	2735	1
726965338	973.486	2	271.48	20	5.49	D	D . YTDPPPAPLIDFEELTK . W	W	2735	1
726965338	1001.99	2	116.48	20	1.41	D	D . [+57 . 021]YTDPPPAPLIDFEELTK . W	W	2735	1
726965338	687.343	3	167.1	20	1.76	D	D . [+114 . 043]YTDPPPAPLIDFEELTK . W	W	2735	1
726965338	687.341	3	245.25	20	3.29	D	D . [+114 . 043]YTDPPPAPLIDFEELTK . W	W	2735	1
726965338	891.955	2	97.88	21	1.52	Y	Y . TDPPPAPLIDFEELTK . W	W	2735	1
726965338	891.957	2	99.34	21	0.16	Y	Y . TDPPPAPLIDFEELTK . W	W	2735	1
726965338	891.954	2	145.79	21	1.73	Y	Y . TDPPPAPLIDFEELTK . W	W	2735	1
726965338	891.957	2	209.04	21	2.28	Y	Y . TDPPPAPLIDFEELTK . W	W	2735	1
726965338	841.43	2	122.56	22	1.31	T	T . DPPPAPLIDFEELTK . W	W	2735	1
726965338	841.431	2	162.08	22	1.69	T	T . DPPPAPLIDFEELTK . W	W	2735	1
726965338	841.432	2	186.04	22	2.35	T	T . DPPPAPLIDFEELTK . W	W	2735	1
726965338	783.918	2	95.97	23	0.73	D	D . PPPAPLIDFEELTK . W	W	2735	1
726965338	783.917	2	109.76	23	1.31	D	D . PPPAPLIDFEELTK . W	W	2735	1
726965338	783.919	2	125.26	23	1.4	D	D . PPPAPLIDFEELTK . W	W	2735	1
726965338	783.917	2	140.79	23	1.68	D	D . PPPAPLIDFEELTK . W	W	2735	1
726965338	783.918	2	146.86	23	1.73	D	D . PPPAPLIDFEELTK . W	W	2735	1
726965338	783.918	2	177.24	23	2.22	D	D . PPPAPLIDFEELTK . W	W	2735	1
726965338	783.917	2	189.72	23	2.22	D	D . PPPAPLIDFEELTK . W	W	2735	1
726965338	783.921	2	202.2	23	2.15	D	D . PPPAPLIDFEELTK . W	W	2735	1
726965338	783.918	2	219.8	23	2.35	D	D . PPPAPLIDFEELTK . W	W	2735	1
726965338	783.918	2	237.63	23	3.5	D	D . PPPAPLIDFEELTK . W	W	2735	1
726965338	783.918	2	237.71	23	3.12	D	D . PPPAPLIDFEELTK . W	W	2735	1
726965338	783.918	2	244.24	23	3.25	D	D . PPPAPLIDFEELTK . W	W	2735	1
726965338	783.918	2	254.48	23	3.83	D	D . PPPAPLIDFEELTK . W	W	2735	1
726965338	783.918	2	264.77	23	3.75	D	D . PPPAPLIDFEELTK . W	W	2735	1
726965338	783.918	2	271.97	23	4.39	D	D . PPPAPLIDFEELTK . W	W	2735	1
726965338	783.917	2	283.57	23	4.07	D	D . PPPAPLIDFEELTK . W	W	2735	1
726965338	783.918	2	301.6	23	5.02	D	D . PPPAPLIDFEELTK . W	W	2735	1
726965338	783.92	2	314.37	23	4.86	D	D . PPPAPLIDFEELTK . W	W	2735	1
726965338	783.919	2	317.35	23	5.37	D	D . PPPAPLIDFEELTK . W	W	2735	1
726965338	783.918	2	380.34	23	6.05	D	D . PPPAPLIDFEELTK . W	W	2735	1
726965338	783.918	2	396.42	23	6	D	D . PPPAPLIDFEELTK . W	W	2735	1
726965338	783.918	2	403.84	23	6.01	D	D . PPPAPLIDFEELTK . W	W	2735	1
726965338	783.919	2	430.72	23	6.66	D	D . PPPAPLIDFEELTK . W	W	2735	1
726965338	783.918	2	431.05	23	6.24	D	D . PPPAPLIDFEELTK . W	W	2735	1
726965338	783.919	2	512.14	23	8.03	D	D . PPPAPLIDFEELTK . W	W	2735	1
726965338	783.919	2	518.6	23	8.28	D	D . PPPAPLIDFEELTK . W	W	2735	1
726965338	554.295	2	234.25	28	2.26	P	P . LIDFEELTK . W	W	2735	1
726965338	497.753	2	183.12	29	0.36	L	L . IDFEELTK . W	W	2735	1
726965338	497.755	2	219.94	29	0.85	L	L . IDFEELTK . W	W	2735	1
726965338	497.754	2	280.71	29	2.53	L	L . IDFEELTK . W	W	2735	1
726965338	362.689	2	159.82	37	0.12	K	K . WSLYR . A	A	2735	1
726965338	362.69	2	181.75	37	0.81	K	K . WSLYR . A	A	2735	1
726965338	362.689	2	184.77	37	0.27	K	K . WSLYR . A	A	2735	1
726965338	362.689	2	187.53	37	0.14	K	K . WSLYR . A	A	2735	1
726965338	362.689	2	198.14	37	0.15	K	K . WSLYR . A	A	2735	1
726965338	362.69	2	201.32	37	1.32	K	K . WSLYR . A	A	2735	1
726965338	362.689	2	211.54	37	0.21	K	K . WSLYR . A	A	2735	1
726965338	362.69	2	219.2	37	1.62	K	K . WSLYR . A	A	2735	1
726965338	362.69	2	232.14	37	1.74	K	K . WSLYR . A	A	2735	1
726965338	809.057	5	71.6	37	2.95	K	K . WSLYRAAIAEFIATLLFLYITILTVIGYKHQADVK . A	A	2735	1
726965338	809.056	5	733.94	37	15.32	K	K . WSLYRAAIAEFIATLLFLYITILTVIGYKHQADVK . A	A	2735	1
726965338	886.522	3	275.9	42	7.23	R	R . AAIAEFIATLLFLYITILTVIGYK . H	H	2735	1
726965338	886.52	3	284.41	42	7.56	R	R . AAIAEFIATLLFLYITILTVIGYK . H	H	2735	1
726965338	886.522	3	309.53	42	7.86	R	R . AAIAEFIATLLFLYITILTVIGYK . H	H	2735	1
726965338	886.522	3	319.09	42	7.86	R	R . AAIAEFIATLLFLYITILTVIGYK . H	H	2735	1
726965338	886.519	3	336.96	42	7.92	R	R . AAIAEFIATLLFLYITILTVIGYK . H	H	2735	1
726965338	886.522	3	337.7	42	7.89	R	R . AAIAEFIATLLFLYITILTVIGYK . H	H	2735	1
726965338	886.521	3	339.87	42	7.89	R	R . AAIAEFIATLLFLYITILTVIGYK . H	H	2735	1
726965338	886.521	3	347.85	42	8.08	R	R . AAIAEFIATLLFLYITILTVIGYK . H	H	2735	1
726965338	886.523	3	354.9	42	7.93	R	R . AAIAEFIATLLFLYITILTVIGYK . H	H	2735	1
726965338	886.521	3	357.58	42	8.08	R	R . AAIAEFIATLLFLYITILTVIGYK . H	H	2735	1
726965338	886.521	3	367.12	42	8.36	R	R . AAIAEFIATLLFLYITILTVIGYK . H	H	2735	1
726965338	886.523	3	369.39	42	8.22	R	R . AAIAEFIATLLFLYITILTVIGYK . H	H	2735	1
726965338	886.521	3	372.7	42	8.42	R	R . AAIAEFIATLLFLYITILTVIGYK . H	H	2735	1
726965338	886.521	3	376.01	42	8.36	R	R . AAIAEFIATLLFLYITILTVIGYK . H	H	2735	1
726965338	886.523	3	384.26	42	8.41	R	R . AAIAEFIATLLFLYITILTVIGYK . H	H	2735	1
726965338	1329.28	2	390.28	42	8.18	R	R . AAIAEFIATLLFLYITILTVIGYK . H	H	2735	1
726965338	886.522	3	396.93	42	9.65	R	R . AAIAEFIATLLFLYITILTVIGYK . H	H	2735	1
726965338	886.523	3	416.32	42	9.3	R	R . AAIAEFIATLLFLYITILTVIGYK . H	H	2735	1
726965338	886.522	3	416.88	42	9.5	R	R . AAIAEFIATLLFLYITILTVIGYK . H	H	2735	1
726965338	886.521	3	422.07	42	9.64	R	R . AAIAEFIATLLFLYITILTVIGYK . H	H	2735	1
726965338	886.522	3	423.58	42	9.64	R	R . AAIAEFIATLLFLYITILTVIGYK . H	H	2735	1
726965338	886.521	3	431.85	42	9.64	R	R . AAIAEFIATLLFLYITILTVIGYK . H	H	2735	1
726965338	886.52	3	439.81	42	9.58	R	R . AAIAEFIATLLFLYITILTVIGYK . H	H	2735	1
726965338	886.521	3	456.08	42	9.83	R	R . AAIAEFIATLLFLYITILTVIGYK . H	H	2735	1
726965338	886.523	3	462.83	42	9.7	R	R . AAIAEFIATLLFLYITILTVIGYK . H	H	2735	1
726965338	886.521	3	469.12	42	9.85	R	R . AAIAEFIATLLFLYITILTVIGYK . H	H	2735	1
726965338	886.521	3	485.3	42	9.85	R	R . AAIAEFIATLLFLYITILTVIGYK . H	H	2735	1
726965338	886.522	3	489.78	42	9.91	R	R . AAIAEFIATLLFLYITILTVIGYK . H	H	2735	1
726965338	886.522	3	501.13	42	9.89	R	R . AAIAEFIATLLFLYITILTVIGYK . H	H	2735	1
726965338	1329.28	2	620.49	42	12.15	R	R . AAIAEFIATLLFLYITILTVIGYK . H	H	2735	1
726965338	1329.28	2	685.71	42	13.21	R	R . AAIAEFIATLLFLYITILTVIGYK . H	H	2735	1
726965338	886.52	3	719.87	42	14.15	R	R . AAIAEFIATLLFLYITILTVIGYK . H	H	2735	1
726965338	886.52	3	720.92	42	14.15	R	R . AAIAEFIATLLFLYITILTVIGYK . H	H	2735	1
726965338	886.52	3	739.3	42	14.15	R	R . AAIAEFIATLLFLYITILTVIGYK . H	H	2735	1
726965338	886.523	3	791.6	42	15.21	R	R . AAIAEFIATLLFLYITILTVIGYK . H	H	2735	1
726965338	886.522	3	793.42	42	15.21	R	R . AAIAEFIATLLFLYITILTVIGYK . H	H	2735	1
726965338	886.522	3	809.42	42	16.21	R	R . AAIAEFIATLLFLYITILTVIGYK . H	H	2735	1
726965338	886.522	3	988.25	42	19.21	R	R . AAIAEFIATLLFLYITILTVIGYK . H	H	2735	1
726965338	905.527	3	637.73	42	12.24	R	R . [+57 . 021]AAIAEFIATLLFLYITILTVIGYK . H	H	2735	1
726965338	905.524	3	681.89	42	13.45	R	R . [+57 . 021]AAIAEFIATLLFLYITILTVIGYK . H	H	2735	1
726965338	834.723	4	6.86	42	1.76	R	R . AAIAEFIATLLFLYITILTVIGYKHQADVK . A	A	2735	1
726965338	834.728	4	8.3	42	1.68	R	R . AAIAEFIATLLFLYITILTVIGYKHQADVK . A	A	2735	1
726965338	834.73	4	10.68	42	1.67	R	R . AAIAEFIATLLFLYITILTVIGYKHQADVK . A	A	2735	1
726965338	834.729	4	12.12	42	1.73	R	R . AAIAEFIATLLFLYITILTVIGYKHQADVK . A	A	2735	1
726965338	834.729	4	16.7	42	1.73	R	R . AAIAEFIATLLFLYITILTVIGYKHQADVK . A	A	2735	1
726965338	834.728	4	24.48	42	2.22	R	R . AAIAEFIATLLFLYITILTVIGYKHQADVK . A	A	2735	1
726965338	834.727	4	44.23	42	2.71	R	R . AAIAEFIATLLFLYITILTVIGYKHQADVK . A	A	2735	1
726965338	834.728	4	65.23	42	2.51	R	R . AAIAEFIATLLFLYITILTVIGYKHQADVK . A	A	2735	1
726965338	834.729	4	69.73	42	2.75	R	R . AAIAEFIATLLFLYITILTVIGYKHQADVK . A	A	2735	1
726965338	834.729	4	73.02	42	2.94	R	R . AAIAEFIATLLFLYITILTVIGYKHQADVK . A	A	2735	1
726965338	834.73	4	77.18	42	2.94	R	R . AAIAEFIATLLFLYITILTVIGYKHQADVK . A	A	2735	1
726965338	834.723	4	78.15	42	2.92	R	R . AAIAEFIATLLFLYITILTVIGYKHQADVK . A	A	2735	1
726965338	834.728	4	81.05	42	3.01	R	R . AAIAEFIATLLFLYITILTVIGYKHQADVK . A	A	2735	1
726965338	834.727	4	91.99	42	3	R	R . AAIAEFIATLLFLYITILTVIGYKHQADVK . A	A	2735	1
726965338	834.729	4	93.64	42	2.96	R	R . AAIAEFIATLLFLYITILTVIGYKHQADVK . A	A	2735	1
726965338	834.73	4	94.5	42	3	R	R . AAIAEFIATLLFLYITILTVIGYKHQADVK . A	A	2735	1
726965338	834.728	4	116.06	42	3.04	R	R . AAIAEFIATLLFLYITILTVIGYKHQADVK . A	A	2735	1
726965338	834.728	4	136.07	42	3.72	R	R . AAIAEFIATLLFLYITILTVIGYKHQADVK . A	A	2735	1
726965338	834.729	4	136.18	42	3.78	R	R . AAIAEFIATLLFLYITILTVIGYKHQADVK . A	A	2735	1
726965338	834.73	4	139.86	42	3.1	R	R . AAIAEFIATLLFLYITILTVIGYKHQADVK . A	A	2735	1
726965338	1112.64	3	143.02	42	2.79	R	R . AAIAEFIATLLFLYITILTVIGYKHQADVK . A	A	2735	1
726965338	834.729	4	143.03	42	3.21	R	R . AAIAEFIATLLFLYITILTVIGYKHQADVK . A	A	2735	1
726965338	834.73	4	157.76	42	3.38	R	R . AAIAEFIATLLFLYITILTVIGYKHQADVK . A	A	2735	1
726965338	834.731	4	164.3	42	4.71	R	R . AAIAEFIATLLFLYITILTVIGYKHQADVK . A	A	2735	1
726965338	834.73	4	181.51	42	3.15	R	R . AAIAEFIATLLFLYITILTVIGYKHQADVK . A	A	2735	1
726965338	834.73	4	181.78	42	3.83	R	R . AAIAEFIATLLFLYITILTVIGYKHQADVK . A	A	2735	1
726965338	834.726	4	225.99	42	6.34	R	R . AAIAEFIATLLFLYITILTVIGYKHQADVK . A	A	2735	1
726965338	834.728	4	259.58	42	6.64	R	R . AAIAEFIATLLFLYITILTVIGYKHQADVK . A	A	2735	1
726965338	834.728	4	509.02	42	9.5	R	R . AAIAEFIATLLFLYITILTVIGYKHQADVK . A	A	2735	1
726965338	834.73	4	568.79	42	9.85	R	R . AAIAEFIATLLFLYITILTVIGYKHQADVK . A	A	2735	1
726965338	834.73	4	643.06	42	11.88	R	R . AAIAEFIATLLFLYITILTVIGYKHQADVK . A	A	2735	1
726965338	834.727	4	649.13	42	11.9	R	R . AAIAEFIATLLFLYITILTVIGYKHQADVK . A	A	2735	1
726965338	834.73	4	654.01	42	12.67	R	R . AAIAEFIATLLFLYITILTVIGYKHQADVK . A	A	2735	1
726965338	834.73	4	674.66	42	12.88	R	R . AAIAEFIATLLFLYITILTVIGYKHQADVK . A	A	2735	1
726965338	834.728	4	674.71	42	12.82	R	R . AAIAEFIATLLFLYITILTVIGYKHQADVK . A	A	2735	1
726965338	834.73	4	680.71	42	12.67	R	R . AAIAEFIATLLFLYITILTVIGYKHQADVK . A	A	2735	1
726965338	834.73	4	681.65	42	12.67	R	R . AAIAEFIATLLFLYITILTVIGYKHQADVK . A	A	2735	1
726965338	834.729	4	699.24	42	12.88	R	R . AAIAEFIATLLFLYITILTVIGYKHQADVK . A	A	2735	1
726965338	834.729	4	718.4	42	13.88	R	R . AAIAEFIATLLFLYITILTVIGYKHQADVK . A	A	2735	1
726965338	834.729	4	734.98	42	13.88	R	R . AAIAEFIATLLFLYITILTVIGYKHQADVK . A	A	2735	1
726965338	834.73	4	740.92	42	13.67	R	R . AAIAEFIATLLFLYITILTVIGYKHQADVK . A	A	2735	1
726965338	834.73	4	759.06	42	14.67	R	R . AAIAEFIATLLFLYITILTVIGYKHQADVK . A	A	2735	1
726965338	834.732	4	761.25	42	14.36	R	R . AAIAEFIATLLFLYITILTVIGYKHQADVK . A	A	2735	1
726965338	834.729	4	769.51	42	14.88	R	R . AAIAEFIATLLFLYITILTVIGYKHQADVK . A	A	2735	1
726965338	848.984	4	6.03	42	1.72	R	R . AAIAEFIATLLFLYITILTVIGYK[+57 . 021]HQADVK . A	A	2735	1
726965338	848.982	4	16.72	42	1.4	R	R . [+57 . 021]AAIAEFIATLLFLYITILTVIGYKHQADVK . A	A	2735	1
726965338	848.985	4	554.91	42	9.71	R	R . [+57 . 021]AAIAEFIATLLFLYITILTVIGYKHQADVK . A	A	2735	1
726965338	848.985	4	559.02	42	9.71	R	R . [+57 . 021]AAIAEFIATLLFLYITILTVIGYKHQADVK . A	A	2735	1
726965338	848.985	4	570.27	42	9.65	R	R . [+57 . 021]AAIAEFIATLLFLYITILTVIGYKHQADVK . A	A	2735	1
726965338	848.984	4	594.05	42	10.88	R	R . AAIAEFIATLLFLYITILTVIGYKH[+57 . 021]QADVK . A	A	2735	1
726965338	848.985	4	610.56	42	11.88	R	R . [+57 . 021]AAIAEFIATLLFLYITILTVIGYKHQADVK . A	A	2735	1
726965338	848.985	4	631.56	42	11.88	R	R . [+57 . 021]AAIAEFIATLLFLYITILTVIGYKHQADVK . A	A	2735	1
726965338	848.987	4	675.75	42	12.36	R	R . AAIAEFIATLLFLYITILTVIGYKHQADVK[+57 . 021] . A	A	2735	1
726965338	848.984	4	793.79	42	14.88	R	R . AAIAEFIATLLFLYITILTVIGYKH[+57 . 021]QADVK . A	A	2735	1
726965338	585.527	5	73.22	121	2.22	R	R . [+57 . 021]KVSLIRAILYMVAQC[+57 . 021]LGAIC[+57 . 021]GVGFVK . A	A	2735	1
726965338	728.15	4	165.51	121	2.24	R	R . KVSLIRAILYM[+43 . 006]VAQC[+57 . 021]LGAIC[+57 . 021]GVGFVK . A	A	2735	1
726965338	728.152	4	247.41	121	3.03	R	R . KVSLIRAILYM[+43 . 006]VAQC[+57 . 021]LGAIC[+57 . 021]GVGFVK . A	A	2735	1
726965338	713.887	4	63.55	122	2.22	K	K . [+114 . 043]VSLIRAILYMVAQC[+57 . 021]LGAIC[+57 . 021]GVGFVK . A	A	2735	1
726965338	713.887	4	85.74	122	2.77	K	K . [+114 . 043]VSLIRAILYMVAQC[+57 . 021]LGAIC[+57 . 021]GVGFVK . A	A	2735	1
726965338	713.887	4	98.66	122	2.16	K	K . [+114 . 043]VSLIRAILYMVAQC[+57 . 021]LGAIC[+57 . 021]GVGFVK . A	A	2735	1
726965338	713.889	4	102.69	122	2.76	K	K . [+114 . 043]VSLIRAILYMVAQC[+57 . 021]LGAIC[+57 . 021]GVGFVK . A	A	2735	1
726965338	696.129	4	170.98	122	1.9	K	K . VSLIRAILYM[+43 . 006]VAQC[+57 . 021]LGAIC[+57 . 021]GVGFVK . A	A	2735	1
726965338	696.129	4	179.29	122	2.26	K	K . VSLIRAILYM[+43 . 006]VAQC[+57 . 021]LGAIC[+57 . 021]GVGFVK . A	A	2735	1
726965338	696.129	4	182.1	122	2.22	K	K . VSLIRAILYM[+43 . 006]VAQC[+57 . 021]LGAIC[+57 . 021]GVGFVK . A	A	2735	1
726965338	696.129	4	202.57	122	3.89	K	K . VSLIRAILYM[+43 . 006]VAQC[+57 . 021]LGAIC[+57 . 021]GVGFVK . A	A	2735	1
726965338	696.128	4	219.28	122	2.73	K	K . VSLIRAILYM[+43 . 006]VAQC[+57 . 021]LGAIC[+57 . 021]GVGFVK . A	A	2735	1
726965338	696.129	4	244.15	122	3.15	K	K . VSLIRAILYM[+43 . 006]VAQC[+57 . 021]LGAIC[+57 . 021]GVGFVK . A	A	2735	1
726965338	696.13	4	253.28	122	5.6	K	K . VSLIRAILYM[+43 . 006]VAQC[+57 . 021]LGAIC[+57 . 021]GVGFVK . A	A	2735	1
726965338	696.128	4	257.12	122	5.17	K	K . VSLIRAILYM[+43 . 006]VAQC[+57 . 021]LGAIC[+57 . 021]GVGFVK . A	A	2735	1
726965338	696.128	4	258.5	122	5.88	K	K . VSLIRAILYM[+43 . 006]VAQC[+57 . 021]LGAIC[+57 . 021]GVGFVK . A	A	2735	1
726965338	560.26	2	232.77	147	2.34	K	K . AFQSAYYNR . Y	Y	2735	1
726965338	560.261	2	350.91	147	4.14	K	K . AFQSAYYNR . Y	Y	2735	1
726965338	560.261	2	351.62	147	4.74	K	K . AFQSAYYNR . Y	Y	2735	1
726965338	560.261	2	352.66	147	3.94	K	K . AFQSAYYNR . Y	Y	2735	1
726965338	409.869	3	218.78	157	0.18	Y	Y . GGGVNVM[+43 . 006]AGGHTK . G	G	2735	1
726965338	1283.71	2	75.28	170	2.37	K	K . GVGLAAEIIGTFVLVYVVFSATDPK . R	R	2735	1
726965338	856.144	3	169.21	170	1.79	K	K . GVGLAAEIIGTFVLVYVVFSATDPK . R	R	2735	1
726965338	856.142	3	288.91	170	3.21	K	K . GVGLAAEIIGTFVLVYVVFSATDPK . R	R	2735	1
726965338	856.142	3	403.04	170	4.65	K	K . GVGLAAEIIGTFVLVYVVFSATDPK . R	R	2735	1
726965338	1283.71	2	627.27	170	8.56	K	K . GVGLAAEIIGTFVLVYVVFSATDPK . R	R	2735	1
726965338	856.141	3	774.63	170	11.51	K	K . GVGLAAEIIGTFVLVYVVFSATDPK . R	R	2735	1
726965338	1312.22	2	208.99	170	2.86	K	K . [+57 . 021]GVGLAAEIIGTFVLVYVVFSATDPK . R	R	2735	1
726965338	894.156	3	262.56	170	5.48	K	K . [+114 . 043]GVGLAAEIIGTFVLVYVVFSATDPK . R	R	2735	1
726965338	875.151	3	432.59	170	4.12	K	K . [+57 . 021]GVGLAAEIIGTFVLVYVVFSATDPK . R	R	2735	1
726965338	908.177	3	58.81	170	1.67	K	K . GVGLAAEIIGTFVLVYVVFSATDPKR . S	S	2735	1
726965338	908.175	3	67.47	170	1.71	K	K . GVGLAAEIIGTFVLVYVVFSATDPKR . S	S	2735	1
726965338	908.173	3	81.46	170	1.83	K	K . GVGLAAEIIGTFVLVYVVFSATDPKR . S	S	2735	1
726965338	908.175	3	98.57	170	1.79	K	K . GVGLAAEIIGTFVLVYVVFSATDPKR . S	S	2735	1
726965338	908.175	3	99.2	170	2.22	K	K . GVGLAAEIIGTFVLVYVVFSATDPKR . S	S	2735	1
726965338	908.17	3	121.88	170	2.94	K	K . GVGLAAEIIGTFVLVYVVFSATDPKR . S	S	2735	1
726965338	908.178	3	125.83	170	2.22	K	K . GVGLAAEIIGTFVLVYVVFSATDPKR . S	S	2735	1
726965338	908.175	3	158.34	170	2.08	K	K . GVGLAAEIIGTFVLVYVVFSATDPKR . S	S	2735	1
726965338	908.176	3	161.4	170	1.79	K	K . GVGLAAEIIGTFVLVYVVFSATDPKR . S	S	2735	1
726965338	908.175	3	176.31	170	2.3	K	K . GVGLAAEIIGTFVLVYVVFSATDPKR . S	S	2735	1
726965338	908.177	3	181.48	170	3.02	K	K . GVGLAAEIIGTFVLVYVVFSATDPKR . S	S	2735	1
726965338	908.177	3	186.24	170	2.87	K	K . GVGLAAEIIGTFVLVYVVFSATDPKR . S	S	2735	1
726965338	908.176	3	194.33	170	2.34	K	K . GVGLAAEIIGTFVLVYVVFSATDPKR . S	S	2735	1
726965338	908.176	3	213.52	170	2.48	K	K . GVGLAAEIIGTFVLVYVVFSATDPKR . S	S	2735	1
726965338	908.174	3	232.27	170	2.99	K	K . GVGLAAEIIGTFVLVYVVFSATDPKR . S	S	2735	1
726965338	908.175	3	232.36	170	2.91	K	K . GVGLAAEIIGTFVLVYVVFSATDPKR . S	S	2735	1
726965338	908.177	3	248.28	170	4.04	K	K . GVGLAAEIIGTFVLVYVVFSATDPKR . S	S	2735	1
726965338	908.175	3	352.34	170	4.47	K	K . GVGLAAEIIGTFVLVYVVFSATDPKR . S	S	2735	1
726965338	927.184	3	253.74	170	3.08	K	K . [+57 . 021]GVGLAAEIIGTFVLVYVVFSATDPKR . S	S	2735	1
726965338	432.723	2	174.39	187	0.04	V	V . VFSATDPK . R	R	2735	1
726965338	432.726	2	198.82	187	0.14	V	V . VFSATDPK . R	R	2735	1
726965338	432.725	2	217.47	187	1.32	V	V . VFSATDPK . R	R	2735	1
726965338	649.524	6	111	197	1.9	S	S . ARDSHVPVLAPLPIGFAVFM[+43 . 006]VHLATIPITGTGINPAR . S	S	2735	1
726965338	756.423	5	171.48	198	5.19	A	A . RDSHVPVLAPLPIGFAVFMVHLATIPITGTGINPAR . S	S	2735	1
726965338	756.424	5	187.35	198	4.84	A	A . RDSHVPVLAPLPIGFAVFMVHLATIPITGTGINPAR . S	S	2735	1
726965338	756.424	5	203.06	198	5.02	A	A . RDSHVPVLAPLPIGFAVFMVHLATIPITGTGINPAR . S	S	2735	1
726965338	756.424	5	266.58	198	8.03	A	A . RDSHVPVLAPLPIGFAVFMVHLATIPITGTGINPAR . S	S	2735	1
726965338	756.423	5	287.32	198	8.27	A	A . RDSHVPVLAPLPIGFAVFMVHLATIPITGTGINPAR . S	S	2735	1
726965338	756.423	5	311.51	198	7.81	A	A . RDSHVPVLAPLPIGFAVFMVHLATIPITGTGINPAR . S	S	2735	1
726965338	767.824	5	2.65	198	1.68	A	A . RDSHVPVLAPLPIGFAVFMVH[+57 . 021]LATIPITGTGINPAR . S	S	2735	1
726965338	767.826	5	39.28	198	2.31	A	A . RDSHVPVLAPLPIGFAVFMVH[+57 . 021]LATIPITGTGINPAR . S	S	2735	1
726965338	767.827	5	41.32	198	2.22	A	A . RDSHVPVLAPLPIGFAVFMVH[+57 . 021]LATIPITGTGINPAR . S	S	2735	1
726965338	767.824	5	42.49	198	2.38	A	A . RDSHVPVLAPLPIGFAVFMVH[+57 . 021]LATIPITGTGINPAR . S	S	2735	1
726965338	767.828	5	103.94	198	3.11	A	A . [+57 . 021]RDSHVPVLAPLPIGFAVFMVHLATIPITGTGINPAR . S	S	2735	1
726965338	637.688	6	149.59	198	3.03	A	A . RDSHVPVLAPLPIGFAVFM[+43 . 006]VHLATIPITGTGINPAR . S	S	2735	1
726965338	637.687	6	183.01	198	3.12	A	A . RDSHVPVLAPLPIGFAVFM[+43 . 006]VHLATIPITGTGINPAR . S	S	2735	1
726965338	767.827	5	201.76	198	4.73	A	A . [+57 . 021]RDSHVPVLAPLPIGFAVFMVHLATIPITGTGINPAR . S	S	2735	1
726965338	767.828	5	227.77	198	6.14	A	A . [+57 . 021]RDSHVPVLAPLPIGFAVFMVHLATIPITGTGINPAR . S	S	2735	1
726965338	637.688	6	234.53	198	5.97	A	A . RDSHVPVLAPLPIGFAVFM[+43 . 006]VHLATIPITGTGINPAR . S	S	2735	1
726965338	637.687	6	267.87	198	6.44	A	A . RDSHVPVLAPLPIGFAVFM[+43 . 006]VHLATIPITGTGINPAR . S	S	2735	1
726965338	637.687	6	312.94	198	8.07	A	A . RDSHVPVLAPLPIGFAVFM[+43 . 006]VHLATIPITGTGINPAR . S	S	2735	1
726965338	640.022	6	365.83	198	7.69	A	A . RDSHVPVLAPLPIGFAVFMVH[+57 . 021]LATIPITGTGINPAR . S	S	2735	1
726965338	640.022	6	379.72	198	7.62	A	A . RDSHVPVLAPLPIGFAVFMVH[+57 . 021]LATIPITGTGINPAR . S	S	2735	1
726965338	640.022	6	392.94	198	9.02	A	A . RDSHVPVLAPLPIGFAVFMVH[+57 . 021]LATIPITGTGINPAR . S	S	2735	1
726965338	765.024	5	439.34	198	8.49	A	A . RDSHVPVLAPLPIGFAVFM[+43 . 006]VHLATIPITGTGINPAR . S	S	2735	1
726965338	640.02	6	442.01	198	8.79	A	A . RDSHVPVLAPLPIGFAVFMVH[+57 . 021]LATIPITGTGINPAR . S	S	2735	1
726965338	640.026	6	461.02	198	9.24	A	A . RDSHVPVLAPLPIGFAVFMVH[+57 . 021]LATIPITGTGINPAR . S	S	2735	1
726965338	640.022	6	465.52	198	9.27	A	A . RDSHVPVLAPLPIGFAVFMVH[+57 . 021]LATIPITGTGINPAR . S	S	2735	1
726965338	640.022	6	478.12	198	9.52	A	A . RDSHVPVLAPLPIGFAVFMVH[+57 . 021]LATIPITGTGINPAR . S	S	2735	1
726965338	765.023	5	528.58	198	8.6	A	A . RDSHVPVLAPLPIGFAVFM[+43 . 006]VHLATIPITGTGINPAR . S	S	2735	1
726965338	765.024	5	546.45	198	8.44	A	A . RDSHVPVLAPLPIGFAVFM[+43 . 006]VHLATIPITGTGINPAR . S	S	2735	1
726965338	765.024	5	558.25	198	8.9	A	A . RDSHVPVLAPLPIGFAVFM[+43 . 006]VHLATIPITGTGINPAR . S	S	2735	1
726965338	765.023	5	590.06	198	10.47	A	A . RDSHVPVLAPLPIGFAVFM[+43 . 006]VHLATIPITGTGINPAR . S	S	2735	1
726965338	765.024	5	591.65	198	10.38	A	A . RDSHVPVLAPLPIGFAVFM[+43 . 006]VHLATIPITGTGINPAR . S	S	2735	1
726965338	906.252	4	215.05	199	6.94	R	R . DSHVPVLAPLPIGFAVFMVHLATIPITGTGINPAR . S	S	2735	1
726965338	906.252	4	240.69	199	8.61	R	R . DSHVPVLAPLPIGFAVFMVHLATIPITGTGINPAR . S	S	2735	1
726965338	725.207	5	249.4	199	7.92	R	R . DSHVPVLAPLPIGFAVFMVHLATIPITGTGINPAR . S	S	2735	1
726965338	906.253	4	264.58	199	8.87	R	R . DSHVPVLAPLPIGFAVFMVHLATIPITGTGINPAR . S	S	2735	1
726965338	725.204	5	278.55	199	8.67	R	R . DSHVPVLAPLPIGFAVFMVHLATIPITGTGINPAR . S	S	2735	1
726965338	906.255	4	308.03	199	8.98	R	R . DSHVPVLAPLPIGFAVFMVHLATIPITGTGINPAR . S	S	2735	1
726965338	725.204	5	345.97	199	9.01	R	R . DSHVPVLAPLPIGFAVFMVHLATIPITGTGINPAR . S	S	2735	1
726965338	725.206	5	346.53	199	9.26	R	R . DSHVPVLAPLPIGFAVFMVHLATIPITGTGINPAR . S	S	2735	1
726965338	725.203	5	353.19	199	9.78	R	R . DSHVPVLAPLPIGFAVFMVHLATIPITGTGINPAR . S	S	2735	1
726965338	725.204	5	377.66	199	10.07	R	R . DSHVPVLAPLPIGFAVFMVHLATIPITGTGINPAR . S	S	2735	1
726965338	725.204	5	397.21	199	11.3	R	R . DSHVPVLAPLPIGFAVFMVHLATIPITGTGINPAR . S	S	2735	1
726965338	725.205	5	507.1	199	11.33	R	R . DSHVPVLAPLPIGFAVFMVHLATIPITGTGINPAR . S	S	2735	1
726965338	906.253	4	513.23	199	11.53	R	R . DSHVPVLAPLPIGFAVFMVHLATIPITGTGINPAR . S	S	2735	1
726965338	906.249	4	563.59	199	11.9	R	R . DSHVPVLAPLPIGFAVFMVHLATIPITGTGINPAR . S	S	2735	1
726965338	906.253	4	627	199	13.85	R	R . DSHVPVLAPLPIGFAVFMVHLATIPITGTGINPAR . S	S	2735	1
726965338	906.253	4	781.65	199	16.85	R	R . DSHVPVLAPLPIGFAVFMVHLATIPITGTGINPAR . S	S	2735	1
726965338	906.252	4	794.75	199	16.85	R	R . DSHVPVLAPLPIGFAVFMVHLATIPITGTGINPAR . S	S	2735	1
726965338	906.254	4	856.8	199	18.64	R	R . DSHVPVLAPLPIGFAVFMVHLATIPITGTGINPAR . S	S	2735	1
726965338	906.253	4	943.32	199	19.85	R	R . DSHVPVLAPLPIGFAVFMVHLATIPITGTGINPAR . S	S	2735	1
726965338	920.506	4	15.91	199	2.22	R	R . DSHVPVLAPLPIGFAVFMVH[+57 . 021]LATIPITGTGINPAR . S	S	2735	1
726965338	920.504	4	38.61	199	3.04	R	R . DSHVPVLAPLPIGFAVFMVH[+57 . 021]LATIPITGTGINPAR . S	S	2735	1
726965338	736.608	5	44.42	199	2.55	R	R . DSHVPVLAPLPIGFAVFMVH[+57 . 021]LATIPITGTGINPAR . S	S	2735	1
726965338	733.804	5	51.16	199	2.23	R	R . DSHVPVLAPLPIGFAVFM[+43 . 006]VHLATIPITGTGINPAR . S	S	2735	1
726965338	920.506	4	52.59	199	2.84	R	R . DSHVPVLAPLPIGFAVFMVH[+57 . 021]LATIPITGTGINPAR . S	S	2735	1
726965338	748.01	5	59.65	199	3	R	R . [+114 . 043]DSHVPVLAPLPIGFAVFMVHLATIPITGTGINPAR . S	S	2735	1
726965338	920.506	4	63.01	199	3.11	R	R . DSHVPVLAPLPIGFAVFMVH[+57 . 021]LATIPITGTGINPAR . S	S	2735	1
726965338	934.763	4	73.53	199	3.07	R	R . [+114 . 043]DSHVPVLAPLPIGFAVFMVHLATIPITGTGINPAR . S	S	2735	1
726965338	748.01	5	73.73	199	2.96	R	R . [+114 . 043]DSHVPVLAPLPIGFAVFMVHLATIPITGTGINPAR . S	S	2735	1
726965338	920.502	4	76.89	199	3.44	R	R . DSHVPVLAPLPIGFAVFMVH[+57 . 021]LATIPITGTGINPAR . S	S	2735	1
726965338	748.011	5	82.6	199	3.21	R	R . [+114 . 043]DSHVPVLAPLPIGFAVFMVHLATIPITGTGINPAR . S	S	2735	1
726965338	917.011	4	86.39	199	4.29	R	R . DSHVPVLAPLPIGFAVFM[+43 . 006]VHLATIPITGTGINPAR . S	S	2735	1
726965338	748.01	5	86.76	199	3.74	R	R . [+114 . 043]DSHVPVLAPLPIGFAVFMVHLATIPITGTGINPAR . S	S	2735	1
726965338	748.011	5	86.95	199	2.93	R	R . [+114 . 043]DSHVPVLAPLPIGFAVFMVHLATIPITGTGINPAR . S	S	2735	1
726965338	917.004	4	94.57	199	4.69	R	R . DSHVPVLAPLPIGFAVFM[+43 . 006]VHLATIPITGTGINPAR . S	S	2735	1
726965338	748.01	5	95.02	199	4.07	R	R . [+114 . 043]DSHVPVLAPLPIGFAVFMVHLATIPITGTGINPAR . S	S	2735	1
726965338	748.009	5	96.91	199	3.05	R	R . [+114 . 043]DSHVPVLAPLPIGFAVFMVHLATIPITGTGINPAR . S	S	2735	1
726965338	917.003	4	97.61	199	4.4	R	R . DSHVPVLAPLPIGFAVFM[+43 . 006]VHLATIPITGTGINPAR . S	S	2735	1
726965338	917.003	4	99.1	199	4.4	R	R . DSHVPVLAPLPIGFAVFM[+43 . 006]VHLATIPITGTGINPAR . S	S	2735	1
726965338	917.004	4	103.27	199	4.59	R	R . DSHVPVLAPLPIGFAVFM[+43 . 006]VHLATIPITGTGINPAR . S	S	2735	1
726965338	917.001	4	105.65	199	3.39	R	R . DSHVPVLAPLPIGFAVFM[+43 . 006]VHLATIPITGTGINPAR . S	S	2735	1
726965338	748.011	5	115.72	199	3.97	R	R . [+114 . 043]DSHVPVLAPLPIGFAVFMVHLATIPITGTGINPAR . S	S	2735	1
726965338	917.003	4	131.08	199	3.03	R	R . DSHVPVLAPLPIGFAVFM[+43 . 006]VHLATIPITGTGINPAR . S	S	2735	1
726965338	748.007	5	137.91	199	3.16	R	R . [+114 . 043]DSHVPVLAPLPIGFAVFMVHLATIPITGTGINPAR . S	S	2735	1
726965338	917.003	4	139.62	199	4.8	R	R . DSHVPVLAPLPIGFAVFM[+43 . 006]VHLATIPITGTGINPAR . S	S	2735	1
726965338	748.01	5	148.48	199	4.96	R	R . [+114 . 043]DSHVPVLAPLPIGFAVFMVHLATIPITGTGINPAR . S	S	2735	1
726965338	748.01	5	160.22	199	3.4	R	R . [+114 . 043]DSHVPVLAPLPIGFAVFMVHLATIPITGTGINPAR . S	S	2735	1
726965338	917.003	4	161.01	199	4.76	R	R . DSHVPVLAPLPIGFAVFM[+43 . 006]VHLATIPITGTGINPAR . S	S	2735	1
726965338	748.011	5	161.1	199	5	R	R . [+114 . 043]DSHVPVLAPLPIGFAVFMVHLATIPITGTGINPAR . S	S	2735	1
726965338	920.511	4	165.69	199	6.1	R	R . DSHVPVLAPLPIGFAVFMVH[+57 . 021]LATIPITGTGINPAR . S	S	2735	1
726965338	748.008	5	169.67	199	5.17	R	R . [+114 . 043]DSHVPVLAPLPIGFAVFMVHLATIPITGTGINPAR . S	S	2735	1
726965338	917.004	4	174.22	199	4.88	R	R . DSHVPVLAPLPIGFAVFM[+43 . 006]VHLATIPITGTGINPAR . S	S	2735	1
726965338	917.002	4	177.21	199	5.56	R	R . DSHVPVLAPLPIGFAVFM[+43 . 006]VHLATIPITGTGINPAR . S	S	2735	1
726965338	748.01	5	187.28	199	4.11	R	R . [+114 . 043]DSHVPVLAPLPIGFAVFMVHLATIPITGTGINPAR . S	S	2735	1
726965338	733.804	5	192.97	199	3.98	R	R . DSHVPVLAPLPIGFAVFM[+43 . 006]VHLATIPITGTGINPAR . S	S	2735	1
726965338	748.011	5	202.84	199	4.96	R	R . [+114 . 043]DSHVPVLAPLPIGFAVFMVHLATIPITGTGINPAR . S	S	2735	1
726965338	748.011	5	204.78	199	4.16	R	R . [+114 . 043]DSHVPVLAPLPIGFAVFMVHLATIPITGTGINPAR . S	S	2735	1
726965338	733.804	5	207.85	199	4.18	R	R . DSHVPVLAPLPIGFAVFM[+43 . 006]VHLATIPITGTGINPAR . S	S	2735	1
726965338	917.001	4	208.96	199	5.54	R	R . DSHVPVLAPLPIGFAVFM[+43 . 006]VHLATIPITGTGINPAR . S	S	2735	1
726965338	748.01	5	220.56	199	6.31	R	R . [+114 . 043]DSHVPVLAPLPIGFAVFMVHLATIPITGTGINPAR . S	S	2735	1
726965338	917.004	4	224.36	199	8.05	R	R . DSHVPVLAPLPIGFAVFM[+43 . 006]VHLATIPITGTGINPAR . S	S	2735	1
726965338	733.804	5	225.21	199	5.53	R	R . DSHVPVLAPLPIGFAVFM[+43 . 006]VHLATIPITGTGINPAR . S	S	2735	1
726965338	920.505	4	225.44	199	7.63	R	R . DSHVPVLAPLPIGFAVFMVH[+57 . 021]LATIPITGTGINPAR . S	S	2735	1
726965338	748.01	5	234.04	199	6.64	R	R . [+114 . 043]DSHVPVLAPLPIGFAVFMVHLATIPITGTGINPAR . S	S	2735	1
726965338	733.804	5	240.22	199	5.29	R	R . DSHVPVLAPLPIGFAVFM[+43 . 006]VHLATIPITGTGINPAR . S	S	2735	1
726965338	920.506	4	241.19	199	7.77	R	R . DSHVPVLAPLPIGFAVFMVH[+57 . 021]LATIPITGTGINPAR . S	S	2735	1
726965338	733.804	5	241.63	199	5.73	R	R . DSHVPVLAPLPIGFAVFM[+43 . 006]VHLATIPITGTGINPAR . S	S	2735	1
726965338	733.804	5	248.89	199	5.36	R	R . DSHVPVLAPLPIGFAVFM[+43 . 006]VHLATIPITGTGINPAR . S	S	2735	1
726965338	917.003	4	249.9	199	8.46	R	R . DSHVPVLAPLPIGFAVFM[+43 . 006]VHLATIPITGTGINPAR . S	S	2735	1
726965338	917.003	4	256.42	199	7.42	R	R . DSHVPVLAPLPIGFAVFM[+43 . 006]VHLATIPITGTGINPAR . S	S	2735	1
726965338	733.804	5	261.88	199	5.48	R	R . DSHVPVLAPLPIGFAVFM[+43 . 006]VHLATIPITGTGINPAR . S	S	2735	1
726965338	917.004	4	262.59	199	8.76	R	R . DSHVPVLAPLPIGFAVFM[+43 . 006]VHLATIPITGTGINPAR . S	S	2735	1
726965338	917.004	4	271.3	199	8.04	R	R . DSHVPVLAPLPIGFAVFM[+43 . 006]VHLATIPITGTGINPAR . S	S	2735	1
726965338	917.004	4	276.74	199	8.12	R	R . DSHVPVLAPLPIGFAVFM[+43 . 006]VHLATIPITGTGINPAR . S	S	2735	1
726965338	733.805	5	280.18	199	5.72	R	R . DSHVPVLAPLPIGFAVFM[+43 . 006]VHLATIPITGTGINPAR . S	S	2735	1
726965338	917.004	4	282.59	199	8.62	R	R . DSHVPVLAPLPIGFAVFM[+43 . 006]VHLATIPITGTGINPAR . S	S	2735	1
726965338	917.003	4	284.27	199	8.94	R	R . DSHVPVLAPLPIGFAVFM[+43 . 006]VHLATIPITGTGINPAR . S	S	2735	1
726965338	917.004	4	289.45	199	7.48	R	R . DSHVPVLAPLPIGFAVFM[+43 . 006]VHLATIPITGTGINPAR . S	S	2735	1
726965338	733.804	5	293.66	199	6.92	R	R . DSHVPVLAPLPIGFAVFM[+43 . 006]VHLATIPITGTGINPAR . S	S	2735	1
726965338	733.804	5	296.38	199	8.69	R	R . DSHVPVLAPLPIGFAVFM[+43 . 006]VHLATIPITGTGINPAR . S	S	2735	1
726965338	733.805	5	303.64	199	7.64	R	R . DSHVPVLAPLPIGFAVFM[+43 . 006]VHLATIPITGTGINPAR . S	S	2735	1
726965338	733.803	5	303.82	199	8	R	R . DSHVPVLAPLPIGFAVFM[+43 . 006]VHLATIPITGTGINPAR . S	S	2735	1
726965338	733.806	5	304.27	199	6.63	R	R . DSHVPVLAPLPIGFAVFM[+43 . 006]VHLATIPITGTGINPAR . S	S	2735	1
726965338	917.005	4	314.6	199	8.42	R	R . DSHVPVLAPLPIGFAVFM[+43 . 006]VHLATIPITGTGINPAR . S	S	2735	1
726965338	917.002	4	314.64	199	7.81	R	R . DSHVPVLAPLPIGFAVFM[+43 . 006]VHLATIPITGTGINPAR . S	S	2735	1
726965338	733.805	5	318.95	199	8.56	R	R . DSHVPVLAPLPIGFAVFM[+43 . 006]VHLATIPITGTGINPAR . S	S	2735	1
726965338	920.505	4	320.01	199	9.23	R	R . DSHVPVLAPLPIGFAVFMVH[+57 . 021]LATIPITGTGINPAR . S	S	2735	1
726965338	917.005	4	322.76	199	8.56	R	R . DSHVPVLAPLPIGFAVFM[+43 . 006]VHLATIPITGTGINPAR . S	S	2735	1
726965338	736.606	5	326.25	199	9.18	R	R . DSHVPVLAPLPIGFAVFMVH[+57 . 021]LATIPITGTGINPAR . S	S	2735	1
726965338	733.806	5	327.91	199	6.98	R	R . DSHVPVLAPLPIGFAVFM[+43 . 006]VHLATIPITGTGINPAR . S	S	2735	1
726965338	920.506	4	338.75	199	9.09	R	R . DSHVPVLAPLPIGFAVFMVH[+57 . 021]LATIPITGTGINPAR . S	S	2735	1
726965338	736.608	5	339.3	199	8.9	R	R . DSHVPVLAPLPIGFAVFMVH[+57 . 021]LATIPITGTGINPAR . S	S	2735	1
726965338	736.606	5	341.23	199	9.41	R	R . DSHVPVLAPLPIGFAVFMVH[+57 . 021]LATIPITGTGINPAR . S	S	2735	1
726965338	736.606	5	342.76	199	9.08	R	R . DSHVPVLAPLPIGFAVFMVH[+57 . 021]LATIPITGTGINPAR . S	S	2735	1
726965338	916.999	4	344.31	199	8.97	R	R . DSHVPVLAPLPIGFAVFM[+43 . 006]VHLATIPITGTGINPAR . S	S	2735	1
726965338	736.607	5	348.21	199	9.26	R	R . DSHVPVLAPLPIGFAVFMVH[+57 . 021]LATIPITGTGINPAR . S	S	2735	1
726965338	736.606	5	350.94	199	9.35	R	R . DSHVPVLAPLPIGFAVFMVH[+57 . 021]LATIPITGTGINPAR . S	S	2735	1
726965338	920.505	4	354.25	199	9.5	R	R . DSHVPVLAPLPIGFAVFMVH[+57 . 021]LATIPITGTGINPAR . S	S	2735	1
726965338	917.004	4	358.47	199	9.32	R	R . DSHVPVLAPLPIGFAVFM[+43 . 006]VHLATIPITGTGINPAR . S	S	2735	1
726965338	736.608	5	363.04	199	9.48	R	R . DSHVPVLAPLPIGFAVFMVH[+57 . 021]LATIPITGTGINPAR . S	S	2735	1
726965338	736.606	5	364.21	199	9.51	R	R . DSHVPVLAPLPIGFAVFMVH[+57 . 021]LATIPITGTGINPAR . S	S	2735	1
726965338	733.802	5	368.22	199	9.3	R	R . DSHVPVLAPLPIGFAVFM[+43 . 006]VHLATIPITGTGINPAR . S	S	2735	1
726965338	917.004	4	378.75	199	9.21	R	R . DSHVPVLAPLPIGFAVFM[+43 . 006]VHLATIPITGTGINPAR . S	S	2735	1
726965338	917.001	4	379.07	199	9.25	R	R . DSHVPVLAPLPIGFAVFM[+43 . 006]VHLATIPITGTGINPAR . S	S	2735	1
726965338	733.8	5	379.13	199	9.14	R	R . DSHVPVLAPLPIGFAVFM[+43 . 006]VHLATIPITGTGINPAR . S	S	2735	1
726965338	733.811	5	380.2	199	8.01	R	R . DSHVPVLAPLPIGFAVFM[+43 . 006]VHLATIPITGTGINPAR . S	S	2735	1
726965338	736.607	5	381.62	199	9.67	R	R . DSHVPVLAPLPIGFAVFMVH[+57 . 021]LATIPITGTGINPAR . S	S	2735	1
726965338	733.804	5	384.03	199	9.35	R	R . DSHVPVLAPLPIGFAVFM[+43 . 006]VHLATIPITGTGINPAR . S	S	2735	1
726965338	736.607	5	389.77	199	9.62	R	R . DSHVPVLAPLPIGFAVFMVH[+57 . 021]LATIPITGTGINPAR . S	S	2735	1
726965338	917.003	4	402.37	199	9.46	R	R . DSHVPVLAPLPIGFAVFM[+43 . 006]VHLATIPITGTGINPAR . S	S	2735	1
726965338	733.804	5	405.29	199	8.88	R	R . DSHVPVLAPLPIGFAVFM[+43 . 006]VHLATIPITGTGINPAR . S	S	2735	1
726965338	736.606	5	406.45	199	9.55	R	R . DSHVPVLAPLPIGFAVFMVH[+57 . 021]LATIPITGTGINPAR . S	S	2735	1
726965338	736.605	5	415.72	199	9.52	R	R . DSHVPVLAPLPIGFAVFMVH[+57 . 021]LATIPITGTGINPAR . S	S	2735	1
726965338	917.006	4	416.82	199	9.31	R	R . DSHVPVLAPLPIGFAVFM[+43 . 006]VHLATIPITGTGINPAR . S	S	2735	1
726965338	614.007	6	419.77	199	9.6	R	R . DSHVPVLAPLPIGFAVFMVH[+57 . 021]LATIPITGTGINPAR . S	S	2735	1
726965338	736.606	5	421.32	199	9.85	R	R . DSHVPVLAPLPIGFAVFMVH[+57 . 021]LATIPITGTGINPAR . S	S	2735	1
726965338	917.003	4	422.51	199	9.6	R	R . DSHVPVLAPLPIGFAVFM[+43 . 006]VHLATIPITGTGINPAR . S	S	2735	1
726965338	736.608	5	428.27	199	9.67	R	R . DSHVPVLAPLPIGFAVFMVH[+57 . 021]LATIPITGTGINPAR . S	S	2735	1
726965338	614.006	6	432.24	199	9.78	R	R . DSHVPVLAPLPIGFAVFMVH[+57 . 021]LATIPITGTGINPAR . S	S	2735	1
726965338	736.611	5	438.85	199	9.06	R	R . DSHVPVLAPLPIGFAVFMVH[+57 . 021]LATIPITGTGINPAR . S	S	2735	1
726965338	614.006	6	451.01	199	10.09	R	R . DSHVPVLAPLPIGFAVFMVH[+57 . 021]LATIPITGTGINPAR . S	S	2735	1
726965338	614.007	6	452.7	199	9.88	R	R . DSHVPVLAPLPIGFAVFMVH[+57 . 021]LATIPITGTGINPAR . S	S	2735	1
726965338	736.606	5	457.31	199	10.11	R	R . DSHVPVLAPLPIGFAVFMVH[+57 . 021]LATIPITGTGINPAR . S	S	2735	1
726965338	917	4	462.21	199	10.01	R	R . DSHVPVLAPLPIGFAVFM[+43 . 006]VHLATIPITGTGINPAR . S	S	2735	1
726965338	736.608	5	481.04	199	9.67	R	R . DSHVPVLAPLPIGFAVFMVH[+57 . 021]LATIPITGTGINPAR . S	S	2735	1
726965338	736.606	5	481.16	199	9.98	R	R . DSHVPVLAPLPIGFAVFMVH[+57 . 021]LATIPITGTGINPAR . S	S	2735	1
726965338	736.605	5	495	199	9.99	R	R . DSHVPVLAPLPIGFAVFMVH[+57 . 021]LATIPITGTGINPAR . S	S	2735	1
726965338	736.606	5	508.79	199	9.91	R	R . DSHVPVLAPLPIGFAVFMVH[+57 . 021]LATIPITGTGINPAR . S	S	2735	1
726965338	733.804	5	512.96	199	9.85	R	R . DSHVPVLAPLPIGFAVFM[+43 . 006]VHLATIPITGTGINPAR . S	S	2735	1
726965338	736.605	5	519.61	199	10.35	R	R . DSHVPVLAPLPIGFAVFMVH[+57 . 021]LATIPITGTGINPAR . S	S	2735	1
726965338	733.8	5	534.96	199	10.25	R	R . DSHVPVLAPLPIGFAVFM[+43 . 006]VHLATIPITGTGINPAR . S	S	2735	1
726965338	736.606	5	556.38	199	10.2	R	R . DSHVPVLAPLPIGFAVFMVH[+57 . 021]LATIPITGTGINPAR . S	S	2735	1
726965338	736.607	5	557.97	199	10.46	R	R . DSHVPVLAPLPIGFAVFMVH[+57 . 021]LATIPITGTGINPAR . S	S	2735	1
726965338	916.999	4	579.68	199	10.55	R	R . DSHVPVLAPLPIGFAVFM[+43 . 006]VHLATIPITGTGINPAR . S	S	2735	1
726965338	736.606	5	591.01	199	11.42	R	R . DSHVPVLAPLPIGFAVFMVH[+57 . 021]LATIPITGTGINPAR . S	S	2735	1
726965338	736.606	5	618.51	199	12.36	R	R . DSHVPVLAPLPIGFAVFMVH[+57 . 021]LATIPITGTGINPAR . S	S	2735	1
726965338	736.604	5	619.51	199	12.83	R	R . DSHVPVLAPLPIGFAVFMVH[+57 . 021]LATIPITGTGINPAR . S	S	2735	1
726965338	733.802	5	628.23	199	12.31	R	R . DSHVPVLAPLPIGFAVFM[+43 . 006]VHLATIPITGTGINPAR . S	S	2735	1
726965338	736.607	5	628.57	199	12.76	R	R . DSHVPVLAPLPIGFAVFMVH[+57 . 021]LATIPITGTGINPAR . S	S	2735	1
726965338	736.606	5	637.73	199	12.61	R	R . DSHVPVLAPLPIGFAVFMVH[+57 . 021]LATIPITGTGINPAR . S	S	2735	1
726965338	736.606	5	638.32	199	12.71	R	R . DSHVPVLAPLPIGFAVFMVH[+57 . 021]LATIPITGTGINPAR . S	S	2735	1
726965338	736.606	5	649.97	199	13.88	R	R . DSHVPVLAPLPIGFAVFMVH[+57 . 021]LATIPITGTGINPAR . S	S	2735	1
726965338	736.606	5	676.6	199	14.88	R	R . DSHVPVLAPLPIGFAVFMVH[+57 . 021]LATIPITGTGINPAR . S	S	2735	1
726965338	736.606	5	681.55	199	13.49	R	R . DSHVPVLAPLPIGFAVFMVH[+57 . 021]LATIPITGTGINPAR . S	S	2735	1
726965338	736.603	5	684.87	199	14.06	R	R . DSHVPVLAPLPIGFAVFMVH[+57 . 021]LATIPITGTGINPAR . S	S	2735	1
726965338	736.606	5	692.58	199	14.88	R	R . DSHVPVLAPLPIGFAVFMVH[+57 . 021]LATIPITGTGINPAR . S	S	2735	1
726965338	736.606	5	696.25	199	13.71	R	R . DSHVPVLAPLPIGFAVFMVH[+57 . 021]LATIPITGTGINPAR . S	S	2735	1
726965338	736.606	5	700.48	199	14.84	R	R . DSHVPVLAPLPIGFAVFMVH[+57 . 021]LATIPITGTGINPAR . S	S	2735	1
726965338	917.004	4	704.89	199	14.58	R	R . DSHVPVLAPLPIGFAVFM[+43 . 006]VHLATIPITGTGINPAR . S	S	2735	1
726965338	736.607	5	709.67	199	14.63	R	R . DSHVPVLAPLPIGFAVFMVH[+57 . 021]LATIPITGTGINPAR . S	S	2735	1
726965338	736.606	5	711.68	199	14.71	R	R . DSHVPVLAPLPIGFAVFMVH[+57 . 021]LATIPITGTGINPAR . S	S	2735	1
726965338	736.606	5	713.55	199	14.61	R	R . DSHVPVLAPLPIGFAVFMVH[+57 . 021]LATIPITGTGINPAR . S	S	2735	1
726965338	917	4	718.03	199	14.69	R	R . DSHVPVLAPLPIGFAVFM[+43 . 006]VHLATIPITGTGINPAR . S	S	2735	1
726965338	736.606	5	720.81	199	14.64	R	R . DSHVPVLAPLPIGFAVFMVH[+57 . 021]LATIPITGTGINPAR . S	S	2735	1
726965338	736.607	5	741.63	199	14.76	R	R . DSHVPVLAPLPIGFAVFMVH[+57 . 021]LATIPITGTGINPAR . S	S	2735	1
726965338	733.802	5	745.88	199	14.29	R	R . DSHVPVLAPLPIGFAVFM[+43 . 006]VHLATIPITGTGINPAR . S	S	2735	1
726965338	736.607	5	753.8	199	16.8	R	R . DSHVPVLAPLPIGFAVFMVH[+57 . 021]LATIPITGTGINPAR . S	S	2735	1
726965338	733.807	5	756.48	199	14.77	R	R . DSHVPVLAPLPIGFAVFM[+43 . 006]VHLATIPITGTGINPAR . S	S	2735	1
726965338	733.802	5	762.1	199	15.37	R	R . DSHVPVLAPLPIGFAVFM[+43 . 006]VHLATIPITGTGINPAR . S	S	2735	1
726965338	736.606	5	782.66	199	16.88	R	R . DSHVPVLAPLPIGFAVFMVH[+57 . 021]LATIPITGTGINPAR . S	S	2735	1
726965338	733.807	5	790.26	199	14.87	R	R . DSHVPVLAPLPIGFAVFM[+43 . 006]VHLATIPITGTGINPAR . S	S	2735	1
726965338	917.004	4	833.11	199	16.61	R	R . DSHVPVLAPLPIGFAVFM[+43 . 006]VHLATIPITGTGINPAR . S	S	2735	1
726965338	917.003	4	838.17	199	16.75	R	R . DSHVPVLAPLPIGFAVFM[+43 . 006]VHLATIPITGTGINPAR . S	S	2735	1
726965338	733.806	5	846.05	199	16.13	R	R . DSHVPVLAPLPIGFAVFM[+43 . 006]VHLATIPITGTGINPAR . S	S	2735	1
726965338	917.001	4	849.77	199	16.66	R	R . DSHVPVLAPLPIGFAVFM[+43 . 006]VHLATIPITGTGINPAR . S	S	2735	1
726965338	917.005	4	856.59	199	17.68	R	R . DSHVPVLAPLPIGFAVFM[+43 . 006]VHLATIPITGTGINPAR . S	S	2735	1
726965338	916.999	4	874.34	199	17.93	R	R . DSHVPVLAPLPIGFAVFM[+43 . 006]VHLATIPITGTGINPAR . S	S	2735	1
726965338	917.007	4	899.5	199	17.17	R	R . DSHVPVLAPLPIGFAVFM[+43 . 006]VHLATIPITGTGINPAR . S	S	2735	1
726965338	733.805	5	903.79	199	18.62	R	R . DSHVPVLAPLPIGFAVFM[+43 . 006]VHLATIPITGTGINPAR . S	S	2735	1
726965338	917.005	4	906.27	199	18.61	R	R . DSHVPVLAPLPIGFAVFM[+43 . 006]VHLATIPITGTGINPAR . S	S	2735	1
726965338	917.003	4	932.72	199	18.33	R	R . DSHVPVLAPLPIGFAVFM[+43 . 006]VHLATIPITGTGINPAR . S	S	2735	1
726965338	917.007	4	947.3	199	18.29	R	R . DSHVPVLAPLPIGFAVFM[+43 . 006]VHLATIPITGTGINPAR . S	S	2735	1
726965338	917.003	4	952.1	199	19.75	R	R . DSHVPVLAPLPIGFAVFM[+43 . 006]VHLATIPITGTGINPAR . S	S	2735	1
726965338	916.999	4	962.84	199	19.93	R	R . DSHVPVLAPLPIGFAVFM[+43 . 006]VHLATIPITGTGINPAR . S	S	2735	1
726965338	917	4	997.93	199	19.76	R	R . DSHVPVLAPLPIGFAVFM[+43 . 006]VHLATIPITGTGINPAR . S	S	2735	1
726965338	916.999	4	1006.05	199	21.05	R	R . DSHVPVLAPLPIGFAVFM[+43 . 006]VHLATIPITGTGINPAR . S	S	2735	1
726965338	746.076	3	90.16	213	1.33	F	F . [+57 . 021]AVFMVHLATIPITGTGINPAR . S	S	2735	1
726965338	746.076	3	106.68	213	2.24	F	F . [+57 . 021]AVFMVHLATIPITGTGINPAR . S	S	2735	1
726965338	746.076	3	122.99	213	1.85	F	F . [+57 . 021]AVFMVHLATIPITGTGINPAR . S	S	2735	1
726965338	746.075	3	168.25	213	2.22	F	F . [+57 . 021]AVFMVHLATIPITGTGINPAR . S	S	2735	1
726965338	613.308	2	315.42	234	4.07	R	R . SFGAAVIFNGDK . A	A	2735	1
726965338	613.308	2	335.68	234	4.35	R	R . SFGAAVIFNGDK . A	A	2735	1
726965338	613.309	2	491.06	234	6.39	R	R . SFGAAVIFNGDK . A	A	2735	1
726965338	613.309	2	539.19	234	7.53	R	R . SFGAAVIFNGDK . A	A	2735	1
726965338	613.308	2	549.91	234	7.34	R	R . SFGAAVIFNGDK . A	A	2735	1
726965338	613.308	2	555.58	234	7.74	R	R . SFGAAVIFNGDK . A	A	2735	1
726965338	613.308	2	570.51	234	7.88	R	R . SFGAAVIFNGDK . A	A	2735	1
726965338	613.311	2	595.41	234	8.36	R	R . SFGAAVIFNGDK . A	A	2735	1
726965338	613.309	2	631.21	234	11.86	R	R . SFGAAVIFNGDK . A	A	2735	1
726965338	613.801	2	215.01	234	1.49	R	R . SFGAAVIFN[+0 . 984]GDK . A	A	2735	1
726965338	613.8	2	390.58	234	5.83	R	R . SFGAAVIFN[+0 . 984]GDK . A	A	2735	1
726965338	613.8	2	391.86	234	5.67	R	R . SFGAAVIFN[+0 . 984]GDK . A	A	2735	1
726965338	613.8	2	396.12	234	5.67	R	R . SFGAAVIFN[+0 . 984]GDK . A	A	2735	1
726965338	613.801	2	404.7	234	5.58	R	R . SFGAAVIFN[+0 . 984]GDK . A	A	2735	1
726965338	613.801	2	422.18	234	5.85	R	R . SFGAAVIFN[+0 . 984]GDK . A	A	2735	1
726965338	613.801	2	460.98	234	6.23	R	R . SFGAAVIFN[+0 . 984]GDK . A	A	2735	1
726965338	613.801	2	475.56	234	6.71	R	R . SFGAAVIFN[+0 . 984]GDK . A	A	2735	1
726965338	613.802	2	477.7	234	6.98	R	R . SFGAAVIFN[+0 . 984]GDK . A	A	2735	1
726965338	613.801	2	484.71	234	5.97	R	R . SFGAAVIFN[+0 . 984]GDK . A	A	2735	1
726965338	613.801	2	501.6	234	6.54	R	R . SFGAAVIFN[+0 . 984]GDK . A	A	2735	1
726965338	613.805	2	511.33	234	5.78	R	R . SFGAAVIFN[+0 . 984]GDK . A	A	2735	1
726965338	613.801	2	521.62	234	7.18	R	R . SFGAAVIFN[+0 . 984]GDK . A	A	2735	1
726965338	613.801	2	524.23	234	7.19	R	R . SFGAAVIFN[+0 . 984]GDK . A	A	2735	1
726965338	613.801	2	569.09	234	7.93	R	R . SFGAAVIFN[+0 . 984]GDK . A	A	2735	1
350534408	580.776	2	144.78	2	0.01	M	M . [+42 . 011]AENKEEDVK[+57 . 021] . L	L	1443	1
350534408	552.268	2	171.25	2	0	M	M . [+42 . 011]AENKEEDVK . L	L	1443	1
350534408	552.264	2	185.91	2	0.42	M	M . [+42 . 011]AENKEEDVK . L	L	1443	1
350534408	552.263	2	215.42	2	0.91	M	M . [+42 . 011]AENKEEDVK . L	L	1443	1
350534408	552.264	2	218.57	2	0.12	M	M . [+42 . 011]AENKEEDVK . L	L	1443	1
350534408	552.265	2	221.58	2	0.03	M	M . [+42 . 011]AENKEEDVK . L	L	1443	1
350534408	552.264	2	223.53	2	1.05	M	M . [+42 . 011]AENKEEDVK . L	L	1443	1
350534408	552.264	2	237.12	2	1.41	M	M . [+42 . 011]AENKEEDVK . L	L	1443	1
350534408	552.264	2	237.43	2	1.65	M	M . [+42 . 011]AENKEEDVK . L	L	1443	1
350534408	552.26	2	238.92	2	1.8	M	M . [+42 . 011]AENKEEDVK . L	L	1443	1
350534408	552.264	2	258.54	2	1.04	M	M . [+42 . 011]AENKEEDVK . L	L	1443	1
350534408	552.264	2	268.33	2	1.19	M	M . [+42 . 011]AENKEEDVK . L	L	1443	1
350534408	552.265	2	274.49	2	0.36	M	M . [+42 . 011]AENKEEDVK . L	L	1443	1
350534408	552.265	2	274.9	2	1.19	M	M . [+42 . 011]AENKEEDVK . L	L	1443	1
350534408	552.268	2	281.99	2	0.62	M	M . [+42 . 011]AENKEEDVK . L	L	1443	1
350534408	552.264	2	282.38	2	2.22	M	M . [+42 . 011]AENKEEDVK . L	L	1443	1
350534408	552.263	2	286.4	2	2.35	M	M . [+42 . 011]AENKEEDVK . L	L	1443	1
350534408	552.264	2	290.68	2	2.22	M	M . [+42 . 011]AENKEEDVK . L	L	1443	1
350534408	580.776	2	291.16	2	1.47	M	M . [+42 . 011]AENKEEDVK[+57 . 021] . L	L	1443	1
350534408	552.262	2	294.06	2	2.22	M	M . [+42 . 011]AENKEEDVK . L	L	1443	1
350534408	552.264	2	294.84	2	2.24	M	M . [+42 . 011]AENKEEDVK . L	L	1443	1
350534408	552.268	2	295.15	2	0.62	M	M . [+42 . 011]AENKEEDVK . L	L	1443	1
350534408	552.264	2	296.34	2	1.67	M	M . [+42 . 011]AENKEEDVK . L	L	1443	1
350534408	552.265	2	298.49	2	1.69	M	M . [+42 . 011]AENKEEDVK . L	L	1443	1
350534408	552.266	2	308.83	2	1.79	M	M . [+42 . 011]AENKEEDVK . L	L	1443	1
350534408	552.267	2	309.49	2	1.74	M	M . [+42 . 011]AENKEEDVK . L	L	1443	1
350534408	552.266	2	312.08	2	2.22	M	M . [+42 . 011]AENKEEDVK . L	L	1443	1
350534408	552.266	2	319.18	2	1.92	M	M . [+42 . 011]AENKEEDVK . L	L	1443	1
350534408	552.264	2	335.5	2	2.22	M	M . [+42 . 011]AENKEEDVK . L	L	1443	1
350534408	552.264	2	349.81	2	2.45	M	M . [+42 . 011]AENKEEDVK . L	L	1443	1
350534408	552.26	2	359.97	2	2.27	M	M . [+42 . 011]AENKEEDVK . L	L	1443	1
350534408	552.264	2	360.32	2	2.53	M	M . [+42 . 011]AENKEEDVK . L	L	1443	1
350534408	552.264	2	362.54	2	2.9	M	M . [+42 . 011]AENKEEDVK . L	L	1443	1
350534408	552.265	2	377.64	2	2.36	M	M . [+42 . 011]AENKEEDVK . L	L	1443	1
350534408	552.265	2	380.41	2	2.34	M	M . [+42 . 011]AENKEEDVK . L	L	1443	1
350534408	552.265	2	388.65	2	2.54	M	M . [+42 . 011]AENKEEDVK . L	L	1443	1
350534408	552.264	2	393.95	2	2.82	M	M . [+42 . 011]AENKEEDVK . L	L	1443	1
350534408	580.775	2	394.26	2	2.96	M	M . [+42 . 011]AENK[+57 . 021]EEDVK . L	L	1443	1
350534408	580.774	2	397.55	2	2.99	M	M . [+42 . 011]AENKEEDVK[+57 . 021] . L	L	1443	1
350534408	552.267	2	398.07	2	2.51	M	M . [+42 . 011]AENKEEDVK . L	L	1443	1
350534408	552.265	2	399.13	2	2.47	M	M . [+42 . 011]AENKEEDVK . L	L	1443	1
350534408	552.265	2	403.85	2	2.32	M	M . [+42 . 011]AENKEEDVK . L	L	1443	1
350534408	552.264	2	404.37	2	2.83	M	M . [+42 . 011]AENKEEDVK . L	L	1443	1
350534408	552.264	2	405.05	2	2.45	M	M . [+42 . 011]AENKEEDVK . L	L	1443	1
350534408	580.777	2	406.69	2	2.22	M	M . [+42 . 011]AENKEEDVK[+57 . 021] . L	L	1443	1
350534408	552.263	2	409.28	2	3.01	M	M . [+42 . 011]AENKEEDVK . L	L	1443	1
350534408	552.26	2	423.2	2	3.81	M	M . [+42 . 011]AENKEEDVK . L	L	1443	1
350534408	580.775	2	425.96	2	2.73	M	M . [+42 . 011]AENKEEDVK[+57 . 021] . L	L	1443	1
350534408	552.265	2	427.94	2	3.03	M	M . [+42 . 011]AENKEEDVK . L	L	1443	1
350534408	552.262	2	429.03	2	2.77	M	M . [+42 . 011]AENKEEDVK . L	L	1443	1
350534408	552.264	2	430.28	2	3.14	M	M . [+42 . 011]AENKEEDVK . L	L	1443	1
350534408	552.267	2	433.69	2	2.9	M	M . [+42 . 011]AENKEEDVK . L	L	1443	1
350534408	552.265	2	434.11	2	3.04	M	M . [+42 . 011]AENKEEDVK . L	L	1443	1
350534408	552.261	2	441.66	2	3.74	M	M . [+42 . 011]AENKEEDVK . L	L	1443	1
350534408	552.265	2	446.77	2	3.03	M	M . [+42 . 011]AENKEEDVK . L	L	1443	1
350534408	552.265	2	449.38	2	3.16	M	M . [+42 . 011]AENKEEDVK . L	L	1443	1
350534408	552.265	2	450.11	2	3.06	M	M . [+42 . 011]AENKEEDVK . L	L	1443	1
350534408	552.264	2	451.12	2	3.08	M	M . [+42 . 011]AENKEEDVK . L	L	1443	1
350534408	552.265	2	451.25	2	3.03	M	M . [+42 . 011]AENKEEDVK . L	L	1443	1
350534408	552.264	2	455.21	2	3	M	M . [+42 . 011]AENKEEDVK . L	L	1443	1
350534408	552.264	2	455.71	2	3.75	M	M . [+42 . 011]AENKEEDVK . L	L	1443	1
350534408	552.265	2	460	2	3.03	M	M . [+42 . 011]AENKEEDVK . L	L	1443	1
350534408	552.266	2	461.45	2	3.03	M	M . [+42 . 011]AENKEEDVK . L	L	1443	1
350534408	552.265	2	462.5	2	3.87	M	M . [+42 . 011]AENKEEDVK . L	L	1443	1
350534408	552.265	2	463.88	2	3.1	M	M . [+42 . 011]AENKEEDVK . L	L	1443	1
350534408	552.265	2	464.18	2	3.1	M	M . [+42 . 011]AENKEEDVK . L	L	1443	1
350534408	552.265	2	468.81	2	3.27	M	M . [+42 . 011]AENKEEDVK . L	L	1443	1
350534408	552.265	2	472.84	2	3.27	M	M . [+42 . 011]AENKEEDVK . L	L	1443	1
350534408	552.263	2	475.04	2	3.25	M	M . [+42 . 011]AENKEEDVK . L	L	1443	1
350534408	552.268	2	476.87	2	3.01	M	M . [+42 . 011]AENKEEDVK . L	L	1443	1
350534408	552.265	2	483.5	2	2.99	M	M . [+42 . 011]AENKEEDVK . L	L	1443	1
350534408	552.265	2	483.84	2	3.54	M	M . [+42 . 011]AENKEEDVK . L	L	1443	1
350534408	552.265	2	489.94	2	3.1	M	M . [+42 . 011]AENKEEDVK . L	L	1443	1
350534408	552.267	2	495.41	2	3.11	M	M . [+42 . 011]AENKEEDVK . L	L	1443	1
350534408	552.264	2	505.15	2	3.95	M	M . [+42 . 011]AENKEEDVK . L	L	1443	1
350534408	552.269	2	509.59	2	2.99	M	M . [+42 . 011]AENKEEDVK . L	L	1443	1
350534408	552.266	2	509.75	2	3.09	M	M . [+42 . 011]AENKEEDVK . L	L	1443	1
350534408	680.34	2	322.77	18	4.67	R	R . ETQPLGTAAQTDK . D	D	1443	1
350534408	680.337	2	337.54	18	4	R	R . ETQPLGTAAQTDK . D	D	1443	1
350534408	680.337	2	453.79	18	6.67	R	R . ETQPLGTAAQTDK . D	D	1443	1
350534408	589.29	3	168.6	18	1.23	R	R . ETQPLGTAAQTDKDYK . E	E	1443	1
350534408	589.286	3	338.4	18	4.6	R	R . ETQPLGTAAQTDKDYK . E	E	1443	1
350534408	589.289	3	410.15	18	5.63	R	R . ETQPLGTAAQTDKDYK . E	E	1443	1
350534408	1013.99	4	220.72	18	4.75	R	R . ETQPLGTAAQTDKDYKEPPPAPLFEPGELSSWSFYR . A	A	1443	1
350534408	1013.99	4	238.78	18	5.12	R	R . ETQPLGTAAQTDKDYKEPPPAPLFEPGELSSWSFYR . A	A	1443	1
350534408	1013.99	4	321.22	18	5.68	R	R . ETQPLGTAAQTDKDYKEPPPAPLFEPGELSSWSFYR . A	A	1443	1
350534408	1013.99	4	342.6	18	7.13	R	R . ETQPLGTAAQTDKDYKEPPPAPLFEPGELSSWSFYR . A	A	1443	1
350534408	1013.99	4	366.64	18	6.81	R	R . ETQPLGTAAQTDKDYKEPPPAPLFEPGELSSWSFYR . A	A	1443	1
350534408	437.56	3	321.28	22	2.74	P	P . LGTAAQTDKDYK . E	E	1443	1
350534408	871.916	4	506.06	23	3.9	L	L . GTAAQTDKDYKEPPPAPLFEPGELSSWSFYR . A	A	1443	1
350534408	871.915	4	131.14	24	1.19	G	G . [+57 . 021]TAAQTDKDYKEPPPAPLFEPGELSSWSFYR . A	A	1443	1
350534408	871.915	4	206.99	24	1.4	G	G . [+57 . 021]TAAQTDKDYKEPPPAPLFEPGELSSWSFYR . A	A	1443	1
350534408	886.17	4	215.59	24	1.68	G	G . [+114 . 043]TAAQTDKDYKEPPPAPLFEPGELSSWSFYR . A	A	1443	1
350534408	871.915	4	235.46	24	2.28	G	G . [+57 . 021]TAAQTDKDYKEPPPAPLFEPGELSSWSFYR . A	A	1443	1
350534408	871.914	4	242.09	24	2.29	G	G . [+57 . 021]TAAQTDKDYKEPPPAPLFEPGELSSWSFYR . A	A	1443	1
350534408	871.915	4	303.8	24	2.95	G	G . [+57 . 021]TAAQTDKDYKEPPPAPLFEPGELSSWSFYR . A	A	1443	1
350534408	871.915	4	314.65	24	2.87	G	G . [+57 . 021]TAAQTDKDYKEPPPAPLFEPGELSSWSFYR . A	A	1443	1
350534408	871.914	4	330.39	24	2.91	G	G . [+57 . 021]TAAQTDKDYKEPPPAPLFEPGELSSWSFYR . A	A	1443	1
350534408	871.915	4	330.51	24	3.03	G	G . [+57 . 021]TAAQTDKDYKEPPPAPLFEPGELSSWSFYR . A	A	1443	1
350534408	871.915	4	349.05	24	3.24	G	G . TAAQTDK[+57 . 021]DYKEPPPAPLFEPGELSSWSFYR . A	A	1443	1
350534408	871.915	4	377.4	24	3.04	G	G . [+57 . 021]TAAQTDKDYKEPPPAPLFEPGELSSWSFYR . A	A	1443	1
350534408	871.915	4	404.97	24	3.8	G	G . [+57 . 021]TAAQTDKDYKEPPPAPLFEPGELSSWSFYR . A	A	1443	1
350534408	871.916	4	506.54	24	3.87	G	G . [+57 . 021]TAAQTDKDYKEPPPAPLFEPGELSSWSFYR . A	A	1443	1
350534408	764.865	4	316.94	28	5.03	Q	Q . TDKDYKEPPPAPLFEPGELSSWSFYR . A	A	1443	1
350534408	764.867	4	339.23	28	5.16	Q	Q . TDKDYKEPPPAPLFEPGELSSWSFYR . A	A	1443	1
350534408	764.865	4	418.7	28	6.09	Q	Q . TDKDYKEPPPAPLFEPGELSSWSFYR . A	A	1443	1
350534408	764.866	4	462.54	28	6.82	Q	Q . TDKDYKEPPPAPLFEPGELSSWSFYR . A	A	1443	1
350534408	710.849	4	66.13	30	0.33	D	D . KDYKEPPPAPLFEPGELSSWSFYR . A	A	1443	1
350534408	710.848	4	156.42	30	2.22	D	D . KDYKEPPPAPLFEPGELSSWSFYR . A	A	1443	1
350534408	710.849	4	172.54	30	1.72	D	D . KDYKEPPPAPLFEPGELSSWSFYR . A	A	1443	1
350534408	710.849	4	222.25	30	3.89	D	D . KDYKEPPPAPLFEPGELSSWSFYR . A	A	1443	1
350534408	904.764	3	395.34	31	6.6	K	K . DYKEPPPAPLFEPGELSSWSFYR . A	A	1443	1
350534408	904.763	3	571.03	31	10.17	K	K . DYKEPPPAPLFEPGELSSWSFYR . A	A	1443	1
350534408	904.765	3	608.41	31	11.93	K	K . DYKEPPPAPLFEPGELSSWSFYR . A	A	1443	1
350534408	904.763	3	655.36	31	13.1	K	K . DYKEPPPAPLFEPGELSSWSFYR . A	A	1443	1
350534408	769.372	3	84.65	34	0.79	K	K . EPPPAPLFEPGELSSWSFYR . A	A	1443	1
350534408	1153.55	2	98.6	34	2.32	K	K . EPPPAPLFEPGELSSWSFYR . A	A	1443	1
350534408	1153.55	2	120.28	34	2.32	K	K . EPPPAPLFEPGELSSWSFYR . A	A	1443	1
350534408	1153.55	2	121.13	34	2.41	K	K . EPPPAPLFEPGELSSWSFYR . A	A	1443	1
350534408	769.371	3	122.2	34	1.76	K	K . EPPPAPLFEPGELSSWSFYR . A	A	1443	1
350534408	1153.55	2	162.04	34	2.96	K	K . EPPPAPLFEPGELSSWSFYR . A	A	1443	1
350534408	769.374	3	185.18	34	2.22	K	K . EPPPAPLFEPGELSSWSFYR . A	A	1443	1
350534408	769.372	3	232.67	34	3.1	K	K . EPPPAPLFEPGELSSWSFYR . A	A	1443	1
350534408	1153.55	2	262.18	34	5.24	K	K . EPPPAPLFEPGELSSWSFYR . A	A	1443	1
350534408	1153.55	2	267.97	34	5.8	K	K . EPPPAPLFEPGELSSWSFYR . A	A	1443	1
350534408	1153.55	2	269.27	34	5.48	K	K . EPPPAPLFEPGELSSWSFYR . A	A	1443	1
350534408	1153.55	2	288.16	34	5.97	K	K . EPPPAPLFEPGELSSWSFYR . A	A	1443	1
350534408	1153.55	2	366.41	34	7.07	K	K . EPPPAPLFEPGELSSWSFYR . A	A	1443	1
350534408	1153.55	2	379.14	34	6.63	K	K . EPPPAPLFEPGELSSWSFYR . A	A	1443	1
350534408	1153.55	2	451.54	34	8.65	K	K . EPPPAPLFEPGELSSWSFYR . A	A	1443	1
350534408	1153.55	2	561.16	34	9.95	K	K . EPPPAPLFEPGELSSWSFYR . A	A	1443	1
350534408	1153.55	2	610.76	34	12.03	K	K . EPPPAPLFEPGELSSWSFYR . A	A	1443	1
350534408	1153.55	2	622.58	34	12.03	K	K . EPPPAPLFEPGELSSWSFYR . A	A	1443	1
350534408	1153.55	2	636.41	34	12.03	K	K . EPPPAPLFEPGELSSWSFYR . A	A	1443	1
350534408	1153.55	2	639.29	34	12.03	K	K . EPPPAPLFEPGELSSWSFYR . A	A	1443	1
350534408	1153.55	2	675.72	34	13.03	K	K . EPPPAPLFEPGELSSWSFYR . A	A	1443	1
350534408	1173.06	2	48.82	34	1.37	K	K . [+57 . 021]E[-18 . 011]PPPAPLFEPGELSSWSFYR . A	A	1443	1
350534408	1173.06	2	60.85	34	1.38	K	K . [+57 . 021]E[-18 . 011]PPPAPLFEPGELSSWSFYR . A	A	1443	1
350534408	1173.06	2	92.61	34	1.86	K	K . [+57 . 021]E[-18 . 011]PPPAPLFEPGELSSWSFYR . A	A	1443	1
350534408	1173.06	2	143.06	34	2.32	K	K . [+57 . 021]E[-18 . 011]PPPAPLFEPGELSSWSFYR . A	A	1443	1
350534408	1173.06	2	165.74	34	2.54	K	K . [+57 . 021]E[-18 . 011]PPPAPLFEPGELSSWSFYR . A	A	1443	1
350534408	1173.06	2	175.88	34	2.77	K	K . [+57 . 021]E[-18 . 011]PPPAPLFEPGELSSWSFYR . A	A	1443	1
350534408	1173.06	2	195.22	34	2.96	K	K . [+57 . 021]E[-18 . 011]PPPAPLFEPGELSSWSFYR . A	A	1443	1
350534408	1173.06	2	204.09	34	2.93	K	K . [+57 . 021]E[-18 . 011]PPPAPLFEPGELSSWSFYR . A	A	1443	1
350534408	1173.06	2	204.65	34	2.98	K	K . [+57 . 021]E[-18 . 011]PPPAPLFEPGELSSWSFYR . A	A	1443	1
350534408	1173.06	2	221.42	34	4.61	K	K . [+57 . 021]E[-18 . 011]PPPAPLFEPGELSSWSFYR . A	A	1443	1
350534408	1173.06	2	236.62	34	4.33	K	K . [+57 . 021]E[-18 . 011]PPPAPLFEPGELSSWSFYR . A	A	1443	1
350534408	1173.06	2	299.43	34	5.46	K	K . [+57 . 021]E[-18 . 011]PPPAPLFEPGELSSWSFYR . A	A	1443	1
350534408	907.933	2	270.61	39	4.43	A	A . PLFEPGELSSWSFYR . A	A	1443	1
350534408	907.936	2	299.32	39	3.86	A	A . PLFEPGELSSWSFYR . A	A	1443	1
350534408	907.933	2	307	39	4.81	A	A . PLFEPGELSSWSFYR . A	A	1443	1
350534408	802.869	2	208.09	41	1.36	L	L . FEPGELSSWSFYR . A	A	1443	1
350534408	802.865	2	223.42	41	1.75	L	L . FEPGELSSWSFYR . A	A	1443	1
350534408	802.865	2	265.05	41	3.28	L	L . FEPGELSSWSFYR . A	A	1443	1
350534408	802.867	2	373.31	41	4.43	L	L . FEPGELSSWSFYR . A	A	1443	1
350534408	802.865	2	441.76	41	5.98	L	L . FEPGELSSWSFYR . A	A	1443	1
350534408	831.38	2	199.15	41	1.33	L	L . [+57 . 021]FEPGELSSWSFYR . A	A	1443	1
350534408	587.775	2	161.46	45	0.03	G	G . ELSSWSFYR . A	A	1443	1
350534408	940.523	3	241.14	54	4.81	R	R . AGIAEFMATFLFLYITILTVMGLKR . S	S	1443	1
350534408	719.9	4	3.37	54	1.37	R	R . AGIAEFMATFLFLYITILTVMGLK[+57 . 021]R . S	S	1443	1
350534408	719.894	4	8.86	54	1.68	R	R . AGIAEFMATFLFLYITILTVMGLK[+57 . 021]R . S	S	1443	1
350534408	954.86	3	16.11	54	1.67	R	R . AGIAEFMATFLFLYITILTVM[+43 . 006]GLKR . S	S	1443	1
350534408	954.857	3	17.54	54	1.71	R	R . AGIAEFMATFLFLYITILTVM[+43 . 006]GLKR . S	S	1443	1
350534408	954.859	3	18.96	54	1.68	R	R . AGIAEFMATFLFLYITILTVM[+43 . 006]GLKR . S	S	1443	1
350534408	719.899	4	19.05	54	1.42	R	R . AGIAEFMATFLFLYITILTVMGLK[+57 . 021]R . S	S	1443	1
350534408	719.899	4	23.07	54	1.75	R	R . AGIAEFMATFLFLYITILTVMGLK[+57 . 021]R . S	S	1443	1
350534408	719.899	4	24.74	54	1.71	R	R . AGIAEFMATFLFLYITILTVMGLK[+57 . 021]R . S	S	1443	1
350534408	719.901	4	35.69	54	1.67	R	R . AGIAEFMATFLFLYITILTVMGLK[+57 . 021]R . S	S	1443	1
350534408	719.9	4	49.88	54	1.78	R	R . AGIAEFMATFLFLYITILTVMGLK[+57 . 021]R . S	S	1443	1
350534408	954.858	3	49.93	54	2.36	R	R . AGIAEFMATFLFLYITILTVM[+43 . 006]GLKR . S	S	1443	1
350534408	719.901	4	57.07	54	1.68	R	R . AGIAEFMATFLFLYITILTVMGLK[+57 . 021]R . S	S	1443	1
350534408	719.9	4	58.61	54	2.22	R	R . AGIAEFMATFLFLYITILTVMGLK[+57 . 021]R . S	S	1443	1
350534408	719.899	4	67.37	54	2.36	R	R . AGIAEFMATFLFLYITILTVMGLK[+57 . 021]R . S	S	1443	1
350534408	954.858	3	82.17	54	2.4	R	R . AGIAEFM[+43 . 006]ATFLFLYITILTVMGLKR . S	S	1443	1
350534408	719.898	4	84.53	54	2.38	R	R . AGIAEFMATFLFLYITILTVMGLK[+57 . 021]R . S	S	1443	1
350534408	954.859	3	85.61	54	2.99	R	R . AGIAEFMATFLFLYITILTVM[+43 . 006]GLKR . S	S	1443	1
350534408	954.859	3	137.17	54	3.05	R	R . AGIAEFMATFLFLYITILTVM[+43 . 006]GLKR . S	S	1443	1
350534408	954.857	3	152.23	54	4.57	R	R . AGIAEFMATFLFLYITILTVM[+43 . 006]GLKR . S	S	1443	1
350534408	954.859	3	211.67	54	3.87	R	R . AGIAEFMATFLFLYITILTVM[+43 . 006]GLKR . S	S	1443	1
350534408	954.861	3	238.87	54	5.8	R	R . AGIAEFM[+43 . 006]ATFLFLYITILTVMGLKR . S	S	1443	1
350534408	954.858	3	278.95	54	6.08	R	R . AGIAEFMATFLFLYITILTVM[+43 . 006]GLKR . S	S	1443	1
350534408	473.607	3	175.96	114	2.41	H	H . INPAVTFGLFLAR . K	K	1443	1
350534408	323.694	2	193.7	128	0.01	K	K . [+57 . 021]LSLTR . A	A	1443	1
350534408	323.696	2	231.46	128	1.39	K	K . [+57 . 021]LSLTR . A	A	1443	1
350534408	323.695	2	251.29	128	1.15	K	K . [+57 . 021]LSLTR . A	A	1443	1
350534408	658.328	2	241.65	140	2.34	M	M . Q[-17 . 027]C[+57 . 021]LGAIC[+57 . 021]GAGVVK . G	G	1443	1
350534408	549.258	2	215.41	153	1.25	K	K . GFM[+43 . 006]VGPYQR . L	L	1443	1
350534408	366.508	3	247.27	153	3.08	K	K . GFM[+43 . 006]VGPYQR . L	L	1443	1
350534408	501.604	3	157.39	161	1.67	Q	Q . RLGGGANVVNPGYTK . G	G	1443	1
350534408	501.604	3	394.36	161	6.22	Q	Q . RLGGGANVVNPGYTK . G	G	1443	1
350534408	673.851	2	444.65	162	6.43	R	R . LGGGANVVNPGYTK . G	G	1443	1
350534408	673.85	2	445.99	162	6.07	R	R . LGGGANVVNPGYTK . G	G	1443	1
350534408	673.851	2	490.68	162	7.07	R	R . LGGGANVVNPGYTK . G	G	1443	1
350534408	673.852	2	497.03	162	6.73	R	R . LGGGANVVNPGYTK . G	G	1443	1
350534408	673.851	2	510.63	162	6.91	R	R . LGGGANVVNPGYTK . G	G	1443	1
350534408	673.851	2	540.62	162	7.01	R	R . LGGGANVVNPGYTK . G	G	1443	1
350534408	673.851	2	570.32	162	8.49	R	R . LGGGANVVNPGYTK . G	G	1443	1
350534408	673.851	2	571.3	162	8.42	R	R . LGGGANVVNPGYTK . G	G	1443	1
350534408	673.851	2	600.24	162	10.54	R	R . LGGGANVVNPGYTK . G	G	1443	1
350534408	673.85	2	623.46	162	9.72	R	R . LGGGANVVNPGYTK . G	G	1443	1
350534408	673.851	2	623.86	162	10.44	R	R . LGGGANVVNPGYTK . G	G	1443	1
350534408	673.85	2	632.32	162	10.61	R	R . LGGGANVVNPGYTK . G	G	1443	1
350534408	673.852	2	639.21	162	9.75	R	R . LGGGANVVNPGYTK . G	G	1443	1
350534408	673.851	2	675.3	162	11.44	R	R . LGGGANVVNPGYTK . G	G	1443	1
350534408	730.871	2	208.2	162	1.67	R	R . [+114 . 043]LGGGANVVNPGYTK . G	G	1443	1
350534408	674.352	2	239.99	162	1.68	R	R . LGGGAN[+0 . 984]VVNPGYTK . G	G	1443	1
350534408	674.35	2	281.16	162	2.56	R	R . LGGGAN[+0 . 984]VVNPGYTK . G	G	1443	1
350534408	674.35	2	289.44	162	2.94	R	R . LGGGAN[+0 . 984]VVNPGYTK . G	G	1443	1
350534408	702.361	2	308.22	162	5.04	R	R . LGGGANVVNPGYTK[+57 . 021] . G	G	1443	1
350534408	702.361	2	375.09	162	5.6	R	R . LGGGANVVNPGYTK[+57 . 021] . G	G	1443	1
350534408	702.361	2	418.02	162	5.62	R	R . LGGGANVVNPGYTK[+57 . 021] . G	G	1443	1
350534408	702.362	2	443.3	162	6.36	R	R . LGGGANVVNPGYTK[+57 . 021] . G	G	1443	1
350534408	702.361	2	449.84	162	6.8	R	R . [+57 . 021]LGGGANVVNPGYTK . G	G	1443	1
350534408	702.361	2	496.68	162	6.26	R	R . [+57 . 021]LGGGANVVNPGYTK . G	G	1443	1
350534408	702.362	2	507.99	162	7.06	R	R . [+57 . 021]LGGGANVVNPGYTK . G	G	1443	1
350534408	702.361	2	523.59	162	6.78	R	R . LGGGANVVNPGYTK[+57 . 021] . G	G	1443	1
350534408	702.361	2	554.67	162	7.14	R	R . LGGGANVVNPGYTK[+57 . 021] . G	G	1443	1
350534408	702.362	2	562.35	162	7.18	R	R . [+57 . 021]LGGGANVVNPGYTK . G	G	1443	1
350534408	702.363	2	563.36	162	7.44	R	R . LGGGANVVNPGYTK[+57 . 021] . G	G	1443	1
350534408	702.361	2	600.03	162	10.39	R	R . [+57 . 021]LGGGANVVNPGYTK . G	G	1443	1
350534408	702.362	2	603.57	162	10.44	R	R . [+57 . 021]LGGGANVVNPGYTK . G	G	1443	1
350534408	702.361	2	603.91	162	10.51	R	R . [+57 . 021]LGGGANVVNPGYTK . G	G	1443	1
350534408	617.313	2	350.15	164	2.42	G	G . [+57 . 021]GGANVVNPGYTK . G	G	1443	1
350534408	617.309	2	378.69	164	2.94	G	G . [+57 . 021]GGANVVNPGYTK . G	G	1443	1
350534408	617.311	2	412.81	164	2.92	G	G . [+57 . 021]GGANVVNPGYTK . G	G	1443	1
350534408	617.311	2	482.57	164	3.04	G	G . [+57 . 021]GGANVVNPGYTK . G	G	1443	1
350534408	617.317	2	504.83	164	2.93	G	G . [+57 . 021]GGANVVNPGYTK . G	G	1443	1
350534408	617.311	2	259.89	165	2.22	G	G . [+114 . 043]GANVVNPGYTK . G	G	1443	1
350534408	617.312	2	400.48	165	2.8	G	G . [+114 . 043]GANVVNPGYTK . G	G	1443	1
350534408	496.262	2	187.6	167	0.16	A	A . NVVNPGYTK . G	G	1443	1
350534408	439.241	2	203.15	168	0.82	N	N . VVNPGYTK . G	G	1443	1
350534408	439.242	2	208.82	168	1.33	N	N . VVNPGYTK . G	G	1443	1
350534408	439.241	2	226.72	168	2.34	N	N . VVNPGYTK . G	G	1443	1
350534408	439.241	2	227.42	168	2.22	N	N . VVNPGYTK . G	G	1443	1
350534408	848.779	3	48.62	176	1.79	K	K . GDGLGAEIIGTFVLVYTVFSATDAK . R	R	1443	1
350534408	848.776	3	221.24	176	3	K	K . GDGLGAEIIGTFVLVYTVFSATDAK . R	R	1443	1
350534408	848.777	3	232.28	176	3.85	K	K . GDGLGAEIIGTFVLVYTVFSATDAK . R	R	1443	1
350534408	848.778	3	252.73	176	4.65	K	K . GDGLGAEIIGTFVLVYTVFSATDAK . R	R	1443	1
350534408	848.773	3	259.39	176	5.1	K	K . GDGLGAEIIGTFVLVYTVFSATDAK . R	R	1443	1
350534408	848.778	3	325.3	176	5.49	K	K . GDGLGAEIIGTFVLVYTVFSATDAK . R	R	1443	1
350534408	848.779	3	325.44	176	4.49	K	K . GDGLGAEIIGTFVLVYTVFSATDAK . R	R	1443	1
350534408	848.779	3	352.16	176	5.45	K	K . GDGLGAEIIGTFVLVYTVFSATDAK . R	R	1443	1
350534408	848.777	3	365.6	176	5.82	K	K . GDGLGAEIIGTFVLVYTVFSATDAK . R	R	1443	1
350534408	848.781	3	378.05	176	5.05	K	K . GDGLGAEIIGTFVLVYTVFSATDAK . R	R	1443	1
350534408	848.777	3	388.96	176	6.51	K	K . GDGLGAEIIGTFVLVYTVFSATDAK . R	R	1443	1
350534408	848.778	3	399.11	176	6.01	K	K . GDGLGAEIIGTFVLVYTVFSATDAK . R	R	1443	1
350534408	848.773	3	408.37	176	5.94	K	K . GDGLGAEIIGTFVLVYTVFSATDAK . R	R	1443	1
350534408	848.777	3	428.14	176	6.5	K	K . GDGLGAEIIGTFVLVYTVFSATDAK . R	R	1443	1
350534408	848.781	3	495.46	176	5.51	K	K . GDGLGAEIIGTFVLVYTVFSATDAK . R	R	1443	1
350534408	848.779	3	565.54	176	6.02	K	K . GDGLGAEIIGTFVLVYTVFSATDAK . R	R	1443	1
350534408	867.786	3	326.55	176	4	K	K . [+57 . 021]GDGLGAEIIGTFVLVYTVFSATDAK . R	R	1443	1
350534408	867.782	3	358.32	176	5.69	K	K . [+57 . 021]GDGLGAEIIGTFVLVYTVFSATDAK . R	R	1443	1
350534408	900.813	3	58.45	176	1.68	K	K . GDGLGAEIIGTFVLVYTVFSATDAKR . N	N	1443	1
350534408	900.806	3	61.95	176	1.92	K	K . GDGLGAEIIGTFVLVYTVFSATDAKR . N	N	1443	1
350534408	900.812	3	69.92	176	1.73	K	K . GDGLGAEIIGTFVLVYTVFSATDAKR . N	N	1443	1
350534408	675.858	4	95.55	176	2.22	K	K . GDGLGAEIIGTFVLVYTVFSATDAKR . N	N	1443	1
350534408	900.811	3	163.67	176	2.22	K	K . GDGLGAEIIGTFVLVYTVFSATDAKR . N	N	1443	1
350534408	900.81	3	186.95	176	2.22	K	K . GDGLGAEIIGTFVLVYTVFSATDAKR . N	N	1443	1
350534408	900.811	3	190.04	176	1.92	K	K . GDGLGAEIIGTFVLVYTVFSATDAKR . N	N	1443	1
350534408	675.859	4	190.85	176	2.5	K	K . GDGLGAEIIGTFVLVYTVFSATDAKR . N	N	1443	1
350534408	900.81	3	195.74	176	1.87	K	K . GDGLGAEIIGTFVLVYTVFSATDAKR . N	N	1443	1
350534408	900.81	3	199.97	176	2.24	K	K . GDGLGAEIIGTFVLVYTVFSATDAKR . N	N	1443	1
350534408	900.811	3	215.5	176	2.22	K	K . GDGLGAEIIGTFVLVYTVFSATDAKR . N	N	1443	1
350534408	900.804	3	217.91	176	2.41	K	K . GDGLGAEIIGTFVLVYTVFSATDAKR . N	N	1443	1
350534408	675.859	4	220.02	176	2.98	K	K . GDGLGAEIIGTFVLVYTVFSATDAKR . N	N	1443	1
350534408	900.807	3	243.42	176	3.01	K	K . GDGLGAEIIGTFVLVYTVFSATDAKR . N	N	1443	1
350534408	675.859	4	262.19	176	3.07	K	K . GDGLGAEIIGTFVLVYTVFSATDAKR . N	N	1443	1
350534408	900.809	3	264.57	176	3.03	K	K . GDGLGAEIIGTFVLVYTVFSATDAKR . N	N	1443	1
350534408	675.859	4	301.41	176	4.05	K	K . GDGLGAEIIGTFVLVYTVFSATDAKR . N	N	1443	1
350534408	900.81	3	417.46	176	5.26	K	K . GDGLGAEIIGTFVLVYTVFSATDAKR . N	N	1443	1
350534408	900.809	3	463.91	176	5.67	K	K . GDGLGAEIIGTFVLVYTVFSATDAKR . N	N	1443	1
350534408	919.816	3	30.57	176	1.76	K	K . [+57 . 021]GDGLGAEIIGTFVLVYTVFSATDAKR . N	N	1443	1
350534408	919.818	3	40.94	176	1.77	K	K . [+57 . 021]GDGLGAEIIGTFVLVYTVFSATDAKR . N	N	1443	1
350534408	919.813	3	75.51	176	1.76	K	K . [+57 . 021]GDGLGAEIIGTFVLVYTVFSATDAKR . N	N	1443	1
350534408	919.819	3	94.65	176	1.68	K	K . [+57 . 021]GDGLGAEIIGTFVLVYTVFSATDAKR . N	N	1443	1
350534408	601.304	2	248.6	190	2.31	L	L . VYTVFSATDAK . R	R	1443	1
350534408	601.304	2	254.41	190	1.67	L	L . VYTVFSATDAK . R	R	1443	1
350534408	601.304	2	255.19	190	2.31	L	L . VYTVFSATDAK . R	R	1443	1
350534408	470.239	2	203.23	192	0.55	Y	Y . TVFSATDAK . R	R	1443	1
350534408	470.24	2	208.58	192	0.18	Y	Y . TVFSATDAK . R	R	1443	1
350534408	470.24	2	227.68	192	1.76	Y	Y . TVFSATDAK . R	R	1443	1
350534408	470.24	2	238.96	192	1.67	Y	Y . TVFSATDAK . R	R	1443	1
350534408	470.241	2	246.66	192	2.26	Y	Y . TVFSATDAK . R	R	1443	1
350534408	470.24	2	278.33	192	2.37	Y	Y . TVFSATDAK . R	R	1443	1
350534408	470.239	2	278.39	192	2.53	Y	Y . TVFSATDAK . R	R	1443	1
350534408	419.718	2	171.24	193	0.01	T	T . VFSATDAK . R	R	1443	1
350534408	419.718	2	188.61	193	0.17	T	T . VFSATDAK . R	R	1443	1
350534408	419.72	2	193.17	193	0.05	T	T . VFSATDAK . R	R	1443	1
350534408	419.718	2	196.61	193	0.4	T	T . VFSATDAK . R	R	1443	1
350534408	419.716	2	205.86	193	0.13	T	T . VFSATDAK . R	R	1443	1
350534408	419.718	2	215.75	193	0.62	T	T . VFSATDAK . R	R	1443	1
350534408	448.227	2	240.37	193	1.6	T	T . [+57 . 021]VFSATDAK . R	R	1443	1
350534408	755.637	5	19.73	204	2.25	A	A . RDSHVPILAPLPIGFAVFLVHLATIPITGTGINPAR . S	S	1443	1
350534408	629.863	6	45.21	204	2.93	A	A . RDSHVPILAPLPIGFAVFLVHLATIPITGTGINPAR . S	S	1443	1
350534408	629.864	6	48.08	204	2.98	A	A . RDSHVPILAPLPIGFAVFLVHLATIPITGTGINPAR . S	S	1443	1
350534408	629.862	6	71.15	204	3	A	A . RDSHVPILAPLPIGFAVFLVHLATIPITGTGINPAR . S	S	1443	1
350534408	629.865	6	73.31	204	2.99	A	A . RDSHVPILAPLPIGFAVFLVHLATIPITGTGINPAR . S	S	1443	1
350534408	629.864	6	74.16	204	3.11	A	A . RDSHVPILAPLPIGFAVFLVHLATIPITGTGINPAR . S	S	1443	1
350534408	755.635	5	86.65	204	3.98	A	A . RDSHVPILAPLPIGFAVFLVHLATIPITGTGINPAR . S	S	1443	1
350534408	755.634	5	90.24	204	3.96	A	A . RDSHVPILAPLPIGFAVFLVHLATIPITGTGINPAR . S	S	1443	1
350534408	755.636	5	126.34	204	4	A	A . RDSHVPILAPLPIGFAVFLVHLATIPITGTGINPAR . S	S	1443	1
350534408	755.635	5	126.76	204	4.2	A	A . RDSHVPILAPLPIGFAVFLVHLATIPITGTGINPAR . S	S	1443	1
350534408	755.636	5	129.4	204	4.99	A	A . RDSHVPILAPLPIGFAVFLVHLATIPITGTGINPAR . S	S	1443	1
350534408	629.864	6	136.99	204	4.93	A	A . RDSHVPILAPLPIGFAVFLVHLATIPITGTGINPAR . S	S	1443	1
350534408	755.637	5	139.06	204	4.78	A	A . RDSHVPILAPLPIGFAVFLVHLATIPITGTGINPAR . S	S	1443	1
350534408	755.635	5	154.22	204	4.96	A	A . RDSHVPILAPLPIGFAVFLVHLATIPITGTGINPAR . S	S	1443	1
350534408	629.864	6	155.42	204	5.79	A	A . RDSHVPILAPLPIGFAVFLVHLATIPITGTGINPAR . S	S	1443	1
350534408	755.635	5	161.66	204	5.19	A	A . RDSHVPILAPLPIGFAVFLVHLATIPITGTGINPAR . S	S	1443	1
350534408	755.636	5	178.01	204	6.04	A	A . RDSHVPILAPLPIGFAVFLVHLATIPITGTGINPAR . S	S	1443	1
350534408	755.633	5	183.49	204	6.13	A	A . RDSHVPILAPLPIGFAVFLVHLATIPITGTGINPAR . S	S	1443	1
350534408	629.863	6	184.58	204	4.78	A	A . RDSHVPILAPLPIGFAVFLVHLATIPITGTGINPAR . S	S	1443	1
350534408	755.637	5	186.35	204	5.05	A	A . RDSHVPILAPLPIGFAVFLVHLATIPITGTGINPAR . S	S	1443	1
350534408	755.634	5	195.36	204	4.67	A	A . RDSHVPILAPLPIGFAVFLVHLATIPITGTGINPAR . S	S	1443	1
350534408	755.637	5	198.93	204	4.63	A	A . RDSHVPILAPLPIGFAVFLVHLATIPITGTGINPAR . S	S	1443	1
350534408	629.863	6	229.1	204	7.39	A	A . RDSHVPILAPLPIGFAVFLVHLATIPITGTGINPAR . S	S	1443	1
350534408	755.64	5	236.98	204	5.82	A	A . RDSHVPILAPLPIGFAVFLVHLATIPITGTGINPAR . S	S	1443	1
350534408	629.864	6	249.21	204	7.78	A	A . RDSHVPILAPLPIGFAVFLVHLATIPITGTGINPAR . S	S	1443	1
350534408	629.864	6	275	204	7.97	A	A . RDSHVPILAPLPIGFAVFLVHLATIPITGTGINPAR . S	S	1443	1
350534408	755.636	5	278.46	204	8.03	A	A . RDSHVPILAPLPIGFAVFLVHLATIPITGTGINPAR . S	S	1443	1
350534408	755.636	5	286.96	204	8.33	A	A . RDSHVPILAPLPIGFAVFLVHLATIPITGTGINPAR . S	S	1443	1
350534408	755.635	5	291.84	204	8.27	A	A . RDSHVPILAPLPIGFAVFLVHLATIPITGTGINPAR . S	S	1443	1
350534408	755.635	5	293.39	204	7.07	A	A . RDSHVPILAPLPIGFAVFLVHLATIPITGTGINPAR . S	S	1443	1
350534408	755.636	5	302.44	204	8.65	A	A . RDSHVPILAPLPIGFAVFLVHLATIPITGTGINPAR . S	S	1443	1
350534408	629.864	6	303.28	204	8.66	A	A . RDSHVPILAPLPIGFAVFLVHLATIPITGTGINPAR . S	S	1443	1
350534408	629.864	6	314.45	204	8.6	A	A . RDSHVPILAPLPIGFAVFLVHLATIPITGTGINPAR . S	S	1443	1
350534408	755.636	5	319.13	204	8.65	A	A . RDSHVPILAPLPIGFAVFLVHLATIPITGTGINPAR . S	S	1443	1
350534408	755.635	5	342.61	204	8.87	A	A . RDSHVPILAPLPIGFAVFLVHLATIPITGTGINPAR . S	S	1443	1
350534408	629.864	6	357.03	204	8.88	A	A . RDSHVPILAPLPIGFAVFLVHLATIPITGTGINPAR . S	S	1443	1
350534408	629.865	6	364.75	204	9.22	A	A . RDSHVPILAPLPIGFAVFLVHLATIPITGTGINPAR . S	S	1443	1
350534408	755.635	5	375.52	204	9.22	A	A . RDSHVPILAPLPIGFAVFLVHLATIPITGTGINPAR . S	S	1443	1
350534408	629.865	6	378.75	204	9.22	A	A . RDSHVPILAPLPIGFAVFLVHLATIPITGTGINPAR . S	S	1443	1
350534408	755.63	5	384.07	204	10.79	A	A . RDSHVPILAPLPIGFAVFLVHLATIPITGTGINPAR . S	S	1443	1
350534408	629.864	6	391.36	204	10.4	A	A . RDSHVPILAPLPIGFAVFLVHLATIPITGTGINPAR . S	S	1443	1
350534408	755.635	5	439.49	204	10.38	A	A . RDSHVPILAPLPIGFAVFLVHLATIPITGTGINPAR . S	S	1443	1
350534408	755.635	5	450.87	204	10.57	A	A . RDSHVPILAPLPIGFAVFLVHLATIPITGTGINPAR . S	S	1443	1
350534408	755.633	5	456.73	204	10.71	A	A . RDSHVPILAPLPIGFAVFLVHLATIPITGTGINPAR . S	S	1443	1
350534408	755.632	5	480.11	204	10.79	A	A . RDSHVPILAPLPIGFAVFLVHLATIPITGTGINPAR . S	S	1443	1
350534408	755.635	5	571.03	204	10.92	A	A . RDSHVPILAPLPIGFAVFLVHLATIPITGTGINPAR . S	S	1443	1
350534408	755.636	5	621.29	204	13.01	A	A . RDSHVPILAPLPIGFAVFLVHLATIPITGTGINPAR . S	S	1443	1
350534408	755.635	5	634.16	204	12.95	A	A . RDSHVPILAPLPIGFAVFLVHLATIPITGTGINPAR . S	S	1443	1
350534408	755.635	5	688.93	204	13.95	A	A . RDSHVPILAPLPIGFAVFLVHLATIPITGTGINPAR . S	S	1443	1
350534408	755.635	5	701.49	204	14.95	A	A . RDSHVPILAPLPIGFAVFLVHLATIPITGTGINPAR . S	S	1443	1
350534408	755.636	5	703.01	204	14.8	A	A . RDSHVPILAPLPIGFAVFLVHLATIPITGTGINPAR . S	S	1443	1
350534408	755.635	5	707.34	204	14.95	A	A . RDSHVPILAPLPIGFAVFLVHLATIPITGTGINPAR . S	S	1443	1
350534408	755.635	5	713.26	204	14.95	A	A . RDSHVPILAPLPIGFAVFLVHLATIPITGTGINPAR . S	S	1443	1
350534408	755.635	5	716.54	204	15.01	A	A . RDSHVPILAPLPIGFAVFLVHLATIPITGTGINPAR . S	S	1443	1
350534408	755.636	5	724.75	204	15.01	A	A . RDSHVPILAPLPIGFAVFLVHLATIPITGTGINPAR . S	S	1443	1
350534408	755.636	5	724.79	204	15.01	A	A . RDSHVPILAPLPIGFAVFLVHLATIPITGTGINPAR . S	S	1443	1
350534408	755.636	5	726.7	204	14.8	A	A . RDSHVPILAPLPIGFAVFLVHLATIPITGTGINPAR . S	S	1443	1
350534408	755.635	5	755.8	204	16.01	A	A . RDSHVPILAPLPIGFAVFLVHLATIPITGTGINPAR . S	S	1443	1
350534408	755.635	5	758.09	204	15.95	A	A . RDSHVPILAPLPIGFAVFLVHLATIPITGTGINPAR . S	S	1443	1
350534408	755.636	5	783.25	204	16.01	A	A . RDSHVPILAPLPIGFAVFLVHLATIPITGTGINPAR . S	S	1443	1
350534408	639.369	6	9.35	204	2.26	A	A . [+57 . 021]RDSHVPILAPLPIGFAVFLVHLATIPITGTGINPAR . S	S	1443	1
350534408	767.04	5	26.73	204	2.79	A	A . [+57 . 021]RDSHVPILAPLPIGFAVFLVHLATIPITGTGINPAR . S	S	1443	1
350534408	767.041	5	50.95	204	2.87	A	A . [+57 . 021]RDSHVPILAPLPIGFAVFLVHLATIPITGTGINPAR . S	S	1443	1
350534408	767.04	5	51.37	204	3.03	A	A . RDSHVPILAPLPIGFAVFLVH[+57 . 021]LATIPITGTGINPAR . S	S	1443	1
350534408	767.041	5	55.42	204	3.02	A	A . RDSHVPILAPLPIGFAVFLVH[+57 . 021]LATIPITGTGINPAR . S	S	1443	1
350534408	767.041	5	69.13	204	2.59	A	A . RDSHVPILAPLPIGFAVFLVH[+57 . 021]LATIPITGTGINPAR . S	S	1443	1
350534408	767.04	5	76.81	204	3.04	A	A . RDSHVPILAPLPIGFAVFLVH[+57 . 021]LATIPITGTGINPAR . S	S	1443	1
350534408	639.367	6	79.58	204	3.26	A	A . [+57 . 021]RDSHVPILAPLPIGFAVFLVHLATIPITGTGINPAR . S	S	1443	1
350534408	639.368	6	79.66	204	2.98	A	A . [+57 . 021]RDSHVPILAPLPIGFAVFLVHLATIPITGTGINPAR . S	S	1443	1
350534408	767.04	5	83.76	204	2.9	A	A . [+57 . 021]RDSHVPILAPLPIGFAVFLVHLATIPITGTGINPAR . S	S	1443	1
350534408	767.039	5	90.59	204	3.18	A	A . RDSHVPILAPLPIGFAVFLVH[+57 . 021]LATIPITGTGINPAR . S	S	1443	1
350534408	767.039	5	92.05	204	3.18	A	A . RDSHVPILAPLPIGFAVFLVH[+57 . 021]LATIPITGTGINPAR . S	S	1443	1
350534408	767.04	5	98.17	204	2.96	A	A . [+57 . 021]RDSHVPILAPLPIGFAVFLVHLATIPITGTGINPAR . S	S	1443	1
350534408	767.04	5	103.44	204	4.08	A	A . RDSHVPILAPLPIGFAVFLVH[+57 . 021]LATIPITGTGINPAR . S	S	1443	1
350534408	767.042	5	106.96	204	3.04	A	A . [+57 . 021]RDSHVPILAPLPIGFAVFLVHLATIPITGTGINPAR . S	S	1443	1
350534408	639.368	6	114.14	204	4.21	A	A . [+57 . 021]RDSHVPILAPLPIGFAVFLVHLATIPITGTGINPAR . S	S	1443	1
350534408	767.041	5	117.44	204	3.12	A	A . RDSHVPILAPLPIGFAVFLVH[+57 . 021]LATIPITGTGINPAR . S	S	1443	1
350534408	767.041	5	122.65	204	4.35	A	A . RDSHVPILAPLPIGFAVFLVH[+57 . 021]LATIPITGTGINPAR . S	S	1443	1
350534408	639.368	6	125.55	204	3.38	A	A . [+57 . 021]RDSHVPILAPLPIGFAVFLVHLATIPITGTGINPAR . S	S	1443	1
350534408	767.04	5	125.99	204	5.01	A	A . RDSHVPILAPLPIGFAVFLVH[+57 . 021]LATIPITGTGINPAR . S	S	1443	1
350534408	767.04	5	127.35	204	3.13	A	A . [+57 . 021]RDSHVPILAPLPIGFAVFLVHLATIPITGTGINPAR . S	S	1443	1
350534408	767.04	5	130.67	204	3.17	A	A . RDSHVPILAPLPIGFAVFLVH[+57 . 021]LATIPITGTGINPAR . S	S	1443	1
350534408	767.04	5	134.99	204	3.01	A	A . [+57 . 021]RDSHVPILAPLPIGFAVFLVHLATIPITGTGINPAR . S	S	1443	1
350534408	767.041	5	137.88	204	2.37	A	A . RDSH[+57 . 021]VPILAPLPIGFAVFLVHLATIPITGTGINPAR . S	S	1443	1
350534408	767.039	5	141.29	204	3.18	A	A . [+57 . 021]RDSHVPILAPLPIGFAVFLVHLATIPITGTGINPAR . S	S	1443	1
350534408	767.041	5	152.24	204	2.88	A	A . [+57 . 021]RDSHVPILAPLPIGFAVFLVHLATIPITGTGINPAR . S	S	1443	1
350534408	767.04	5	167.68	204	3.13	A	A . RDSH[+57 . 021]VPILAPLPIGFAVFLVHLATIPITGTGINPAR . S	S	1443	1
350534408	639.368	6	167.96	204	3.97	A	A . [+57 . 021]RDSHVPILAPLPIGFAVFLVHLATIPITGTGINPAR . S	S	1443	1
350534408	767.04	5	181.48	204	4.69	A	A . RDSHVPILAPLPIGFAVFLVH[+57 . 021]LATIPITGTGINPAR . S	S	1443	1
350534408	639.368	6	194.41	204	5.79	A	A . [+57 . 021]RDSHVPILAPLPIGFAVFLVHLATIPITGTGINPAR . S	S	1443	1
350534408	767.039	5	203.8	204	5.21	A	A . RDSHVPILAPLPIGFAVFLVH[+57 . 021]LATIPITGTGINPAR . S	S	1443	1
350534408	767.039	5	209.97	204	4.46	A	A . [+57 . 021]RDSHVPILAPLPIGFAVFLVHLATIPITGTGINPAR . S	S	1443	1
350534408	767.04	5	216.86	204	4.87	A	A . [+57 . 021]RDSHVPILAPLPIGFAVFLVHLATIPITGTGINPAR . S	S	1443	1
350534408	767.041	5	222.69	204	6.55	A	A . [+57 . 021]RDSHVPILAPLPIGFAVFLVHLATIPITGTGINPAR . S	S	1443	1
350534408	767.04	5	224.6	204	3.96	A	A . [+57 . 021]RDSHVPILAPLPIGFAVFLVHLATIPITGTGINPAR . S	S	1443	1
350534408	767.041	5	224.98	204	6.47	A	A . RDSHVPILAPLPIGFAVFLVH[+57 . 021]LATIPITGTGINPAR . S	S	1443	1
350534408	767.041	5	226.44	204	6.55	A	A . [+57 . 021]RDSHVPILAPLPIGFAVFLVHLATIPITGTGINPAR . S	S	1443	1
350534408	767.037	5	248.27	204	7.81	A	A . RDSHVPILAPLPIGFAVFLVH[+57 . 021]LATIPITGTGINPAR . S	S	1443	1
350534408	767.041	5	250.2	204	7.47	A	A . RDSHVPILAPLPIGFAVFLVH[+57 . 021]LATIPITGTGINPAR . S	S	1443	1
350534408	767.039	5	252.58	204	7.77	A	A . RDSH[+57 . 021]VPILAPLPIGFAVFLVHLATIPITGTGINPAR . S	S	1443	1
350534408	767.04	5	265.5	204	8.03	A	A . RDSH[+57 . 021]VPILAPLPIGFAVFLVHLATIPITGTGINPAR . S	S	1443	1
350534408	767.042	5	280.54	204	7.33	A	A . RDSHVPILAPLPIGFAVFLVH[+57 . 021]LATIPITGTGINPAR . S	S	1443	1
350534408	767.04	5	282.8	204	8.26	A	A . RDSHVPILAPLPIGFAVFLVH[+57 . 021]LATIPITGTGINPAR . S	S	1443	1
350534408	767.04	5	300.92	204	8.03	A	A . [+57 . 021]RDSHVPILAPLPIGFAVFLVHLATIPITGTGINPAR . S	S	1443	1
350534408	767.04	5	315.53	204	6.33	A	A . [+57 . 021]RDSHVPILAPLPIGFAVFLVHLATIPITGTGINPAR . S	S	1443	1
350534408	767.04	5	320.55	204	7.13	A	A . [+57 . 021]RDSHVPILAPLPIGFAVFLVHLATIPITGTGINPAR . S	S	1443	1
350534408	767.04	5	333.99	204	8.69	A	A . [+57 . 021]RDSHVPILAPLPIGFAVFLVHLATIPITGTGINPAR . S	S	1443	1
350534408	767.042	5	336.41	204	7.07	A	A . [+57 . 021]RDSHVPILAPLPIGFAVFLVHLATIPITGTGINPAR . S	S	1443	1
350534408	767.04	5	369.11	204	6.61	A	A . [+57 . 021]RDSHVPILAPLPIGFAVFLVHLATIPITGTGINPAR . S	S	1443	1
350534408	767.039	5	380.61	204	8.93	A	A . RDSHVPILAPLPIGFAVFLVH[+57 . 021]LATIPITGTGINPAR . S	S	1443	1
350534408	767.04	5	412.23	204	8.65	A	A . RDSHVPILAPLPIGFAVFLVH[+57 . 021]LATIPITGTGINPAR . S	S	1443	1
350534408	767.041	5	424.2	204	8.84	A	A . RDSHVPILAPLPIGFAVFLVH[+57 . 021]LATIPITGTGINPAR . S	S	1443	1
350534408	767.043	5	434.38	204	8.68	A	A . RDSHVPILAPLPIGFAVFLVH[+57 . 021]LATIPITGTGINPAR . S	S	1443	1
350534408	767.041	5	441.62	204	8.77	A	A . RDSHVPILAPLPIGFAVFLVH[+57 . 021]LATIPITGTGINPAR . S	S	1443	1
350534408	767.043	5	497	204	8.57	A	A . [+57 . 021]RDSHVPILAPLPIGFAVFLVHLATIPITGTGINPAR . S	S	1443	1
350534408	767.041	5	499.86	204	8.61	A	A . [+57 . 021]RDSHVPILAPLPIGFAVFLVHLATIPITGTGINPAR . S	S	1443	1
350534408	767.04	5	500.51	204	9.52	A	A . RDSHVPILAPLPIGFAVFLVH[+57 . 021]LATIPITGTGINPAR . S	S	1443	1
350534408	767.04	5	508.89	204	8.8	A	A . [+57 . 021]RDSHVPILAPLPIGFAVFLVHLATIPITGTGINPAR . S	S	1443	1
350534408	767.039	5	609.8	204	11.33	A	A . [+57 . 021]RDSHVPILAPLPIGFAVFLVHLATIPITGTGINPAR . S	S	1443	1
350534408	767.04	5	617.7	204	11.12	A	A . RDSH[+57 . 021]VPILAPLPIGFAVFLVHLATIPITGTGINPAR . S	S	1443	1
350534408	767.04	5	671.25	204	11.8	A	A . [+57 . 021]RDSHVPILAPLPIGFAVFLVHLATIPITGTGINPAR . S	S	1443	1
350534408	1206.69	3	2.1	205	2.26	R	R . DSHVPILAPLPIGFAVFLVHLATIPITGTGINPAR . S	S	1443	1
350534408	905.267	4	2.81	205	2.65	R	R . DSHVPILAPLPIGFAVFLVHLATIPITGTGINPAR . S	S	1443	1
350534408	724.415	5	20.79	205	3.09	R	R . DSHVPILAPLPIGFAVFLVHLATIPITGTGINPAR . S	S	1443	1
350534408	905.268	4	51.52	205	3.79	R	R . DSHVPILAPLPIGFAVFLVHLATIPITGTGINPAR . S	S	1443	1
350534408	905.269	4	53.72	205	3.13	R	R . DSHVPILAPLPIGFAVFLVHLATIPITGTGINPAR . S	S	1443	1
350534408	905.268	4	58.36	205	3.98	R	R . DSHVPILAPLPIGFAVFLVHLATIPITGTGINPAR . S	S	1443	1
350534408	724.415	5	64.17	205	4.45	R	R . DSHVPILAPLPIGFAVFLVHLATIPITGTGINPAR . S	S	1443	1
350534408	905.269	4	65.89	205	4.42	R	R . DSHVPILAPLPIGFAVFLVHLATIPITGTGINPAR . S	S	1443	1
350534408	905.267	4	78.6	205	3.86	R	R . DSHVPILAPLPIGFAVFLVHLATIPITGTGINPAR . S	S	1443	1
350534408	905.268	4	81.18	205	4.46	R	R . DSHVPILAPLPIGFAVFLVHLATIPITGTGINPAR . S	S	1443	1
350534408	905.268	4	86.26	205	4.96	R	R . DSHVPILAPLPIGFAVFLVHLATIPITGTGINPAR . S	S	1443	1
350534408	905.267	4	86.84	205	5.02	R	R . DSHVPILAPLPIGFAVFLVHLATIPITGTGINPAR . S	S	1443	1
350534408	905.271	4	89.44	205	3.45	R	R . DSHVPILAPLPIGFAVFLVHLATIPITGTGINPAR . S	S	1443	1
350534408	905.266	4	90.87	205	5.32	R	R . DSHVPILAPLPIGFAVFLVHLATIPITGTGINPAR . S	S	1443	1
350534408	905.265	4	100.35	205	5.01	R	R . DSHVPILAPLPIGFAVFLVHLATIPITGTGINPAR . S	S	1443	1
350534408	905.268	4	101.29	205	5.09	R	R . DSHVPILAPLPIGFAVFLVHLATIPITGTGINPAR . S	S	1443	1
350534408	724.413	5	103.26	205	5.12	R	R . DSHVPILAPLPIGFAVFLVHLATIPITGTGINPAR . S	S	1443	1
350534408	905.269	4	104.17	205	4.89	R	R . DSHVPILAPLPIGFAVFLVHLATIPITGTGINPAR . S	S	1443	1
350534408	905.268	4	106.74	205	5.21	R	R . DSHVPILAPLPIGFAVFLVHLATIPITGTGINPAR . S	S	1443	1
350534408	905.269	4	107.81	205	4.89	R	R . DSHVPILAPLPIGFAVFLVHLATIPITGTGINPAR . S	S	1443	1
350534408	905.267	4	108.78	205	5.16	R	R . DSHVPILAPLPIGFAVFLVHLATIPITGTGINPAR . S	S	1443	1
350534408	724.416	5	109.73	205	5.53	R	R . DSHVPILAPLPIGFAVFLVHLATIPITGTGINPAR . S	S	1443	1
350534408	905.268	4	110.1	205	5.09	R	R . DSHVPILAPLPIGFAVFLVHLATIPITGTGINPAR . S	S	1443	1
350534408	724.415	5	110.36	205	5.45	R	R . DSHVPILAPLPIGFAVFLVHLATIPITGTGINPAR . S	S	1443	1
350534408	905.265	4	111.95	205	6.33	R	R . DSHVPILAPLPIGFAVFLVHLATIPITGTGINPAR . S	S	1443	1
350534408	905.269	4	115.41	205	5.01	R	R . DSHVPILAPLPIGFAVFLVHLATIPITGTGINPAR . S	S	1443	1
350534408	905.273	4	118.77	205	4.06	R	R . DSHVPILAPLPIGFAVFLVHLATIPITGTGINPAR . S	S	1443	1
350534408	905.268	4	124.08	205	5.31	R	R . DSHVPILAPLPIGFAVFLVHLATIPITGTGINPAR . S	S	1443	1
350534408	724.416	5	124.4	205	5.34	R	R . DSHVPILAPLPIGFAVFLVHLATIPITGTGINPAR . S	S	1443	1
350534408	905.267	4	124.66	205	5.83	R	R . DSHVPILAPLPIGFAVFLVHLATIPITGTGINPAR . S	S	1443	1
350534408	905.265	4	126.11	205	5.34	R	R . DSHVPILAPLPIGFAVFLVHLATIPITGTGINPAR . S	S	1443	1
350534408	905.266	4	127.51	205	5.77	R	R . DSHVPILAPLPIGFAVFLVHLATIPITGTGINPAR . S	S	1443	1
350534408	905.268	4	129.01	205	6.62	R	R . DSHVPILAPLPIGFAVFLVHLATIPITGTGINPAR . S	S	1443	1
350534408	905.269	4	133	205	5.33	R	R . DSHVPILAPLPIGFAVFLVHLATIPITGTGINPAR . S	S	1443	1
350534408	905.264	4	135.24	205	6.7	R	R . DSHVPILAPLPIGFAVFLVHLATIPITGTGINPAR . S	S	1443	1
350534408	905.269	4	135.42	205	5.63	R	R . DSHVPILAPLPIGFAVFLVHLATIPITGTGINPAR . S	S	1443	1
350534408	905.268	4	140.49	205	6.63	R	R . DSHVPILAPLPIGFAVFLVHLATIPITGTGINPAR . S	S	1443	1
350534408	905.268	4	142.92	205	5.32	R	R . DSHVPILAPLPIGFAVFLVHLATIPITGTGINPAR . S	S	1443	1
350534408	724.415	5	143.4	205	6.58	R	R . DSHVPILAPLPIGFAVFLVHLATIPITGTGINPAR . S	S	1443	1
350534408	724.417	5	143.98	205	6.12	R	R . DSHVPILAPLPIGFAVFLVHLATIPITGTGINPAR . S	S	1443	1
350534408	724.415	5	144.03	205	5.87	R	R . DSHVPILAPLPIGFAVFLVHLATIPITGTGINPAR . S	S	1443	1
350534408	905.272	4	148.01	205	4.69	R	R . DSHVPILAPLPIGFAVFLVHLATIPITGTGINPAR . S	S	1443	1
350534408	724.415	5	152.95	205	6.64	R	R . DSHVPILAPLPIGFAVFLVHLATIPITGTGINPAR . S	S	1443	1
350534408	905.267	4	153.47	205	5.78	R	R . DSHVPILAPLPIGFAVFLVHLATIPITGTGINPAR . S	S	1443	1
350534408	905.268	4	153.55	205	6.63	R	R . DSHVPILAPLPIGFAVFLVHLATIPITGTGINPAR . S	S	1443	1
350534408	905.269	4	155.93	205	5.64	R	R . DSHVPILAPLPIGFAVFLVHLATIPITGTGINPAR . S	S	1443	1
350534408	905.269	4	156.09	205	6.43	R	R . DSHVPILAPLPIGFAVFLVHLATIPITGTGINPAR . S	S	1443	1
350534408	724.414	5	157.45	205	5.79	R	R . DSHVPILAPLPIGFAVFLVHLATIPITGTGINPAR . S	S	1443	1
350534408	905.267	4	158.54	205	5.55	R	R . DSHVPILAPLPIGFAVFLVHLATIPITGTGINPAR . S	S	1443	1
350534408	724.414	5	160.12	205	6.04	R	R . DSHVPILAPLPIGFAVFLVHLATIPITGTGINPAR . S	S	1443	1
350534408	905.27	4	160.98	205	5.16	R	R . DSHVPILAPLPIGFAVFLVHLATIPITGTGINPAR . S	S	1443	1
350534408	905.266	4	163.57	205	5.83	R	R . DSHVPILAPLPIGFAVFLVHLATIPITGTGINPAR . S	S	1443	1
350534408	905.268	4	165.87	205	6.12	R	R . DSHVPILAPLPIGFAVFLVHLATIPITGTGINPAR . S	S	1443	1
350534408	905.269	4	167.51	205	6.68	R	R . DSHVPILAPLPIGFAVFLVHLATIPITGTGINPAR . S	S	1443	1
350534408	905.266	4	167.8	205	6.83	R	R . DSHVPILAPLPIGFAVFLVHLATIPITGTGINPAR . S	S	1443	1
350534408	905.268	4	168.08	205	6.68	R	R . DSHVPILAPLPIGFAVFLVHLATIPITGTGINPAR . S	S	1443	1
350534408	724.419	5	168.76	205	6.13	R	R . DSHVPILAPLPIGFAVFLVHLATIPITGTGINPAR . S	S	1443	1
350534408	724.415	5	169.46	205	6.83	R	R . DSHVPILAPLPIGFAVFLVHLATIPITGTGINPAR . S	S	1443	1
350534408	905.268	4	170.33	205	6.12	R	R . DSHVPILAPLPIGFAVFLVHLATIPITGTGINPAR . S	S	1443	1
350534408	905.268	4	172.16	205	6.1	R	R . DSHVPILAPLPIGFAVFLVHLATIPITGTGINPAR . S	S	1443	1
350534408	724.416	5	172.92	205	6.89	R	R . DSHVPILAPLPIGFAVFLVHLATIPITGTGINPAR . S	S	1443	1
350534408	724.414	5	174.32	205	6.83	R	R . DSHVPILAPLPIGFAVFLVHLATIPITGTGINPAR . S	S	1443	1
350534408	905.268	4	178.59	205	6.1	R	R . DSHVPILAPLPIGFAVFLVHLATIPITGTGINPAR . S	S	1443	1
350534408	905.267	4	180.35	205	6.83	R	R . DSHVPILAPLPIGFAVFLVHLATIPITGTGINPAR . S	S	1443	1
350534408	905.264	4	180.43	205	6.18	R	R . DSHVPILAPLPIGFAVFLVHLATIPITGTGINPAR . S	S	1443	1
350534408	724.415	5	180.84	205	6.89	R	R . DSHVPILAPLPIGFAVFLVHLATIPITGTGINPAR . S	S	1443	1
350534408	905.269	4	181.3	205	5.92	R	R . DSHVPILAPLPIGFAVFLVHLATIPITGTGINPAR . S	S	1443	1
350534408	905.267	4	181.55	205	6.83	R	R . DSHVPILAPLPIGFAVFLVHLATIPITGTGINPAR . S	S	1443	1
350534408	724.416	5	185	205	6.89	R	R . DSHVPILAPLPIGFAVFLVHLATIPITGTGINPAR . S	S	1443	1
350534408	905.269	4	198.39	205	5.89	R	R . DSHVPILAPLPIGFAVFLVHLATIPITGTGINPAR . S	S	1443	1
350534408	724.415	5	198.59	205	6.89	R	R . DSHVPILAPLPIGFAVFLVHLATIPITGTGINPAR . S	S	1443	1
350534408	905.269	4	198.82	205	6.68	R	R . DSHVPILAPLPIGFAVFLVHLATIPITGTGINPAR . S	S	1443	1
350534408	905.273	4	201.04	205	6.09	R	R . DSHVPILAPLPIGFAVFLVHLATIPITGTGINPAR . S	S	1443	1
350534408	724.415	5	201.24	205	5.74	R	R . DSHVPILAPLPIGFAVFLVHLATIPITGTGINPAR . S	S	1443	1
350534408	905.266	4	201.28	205	6.89	R	R . DSHVPILAPLPIGFAVFLVHLATIPITGTGINPAR . S	S	1443	1
350534408	724.417	5	201.77	205	5.96	R	R . DSHVPILAPLPIGFAVFLVHLATIPITGTGINPAR . S	S	1443	1
350534408	905.269	4	201.89	205	6.74	R	R . DSHVPILAPLPIGFAVFLVHLATIPITGTGINPAR . S	S	1443	1
350534408	724.415	5	202.26	205	6.95	R	R . DSHVPILAPLPIGFAVFLVHLATIPITGTGINPAR . S	S	1443	1
350534408	905.269	4	202.4	205	6.74	R	R . DSHVPILAPLPIGFAVFLVHLATIPITGTGINPAR . S	S	1443	1
350534408	905.267	4	203.73	205	6.89	R	R . DSHVPILAPLPIGFAVFLVHLATIPITGTGINPAR . S	S	1443	1
350534408	724.415	5	203.74	205	6.95	R	R . DSHVPILAPLPIGFAVFLVHLATIPITGTGINPAR . S	S	1443	1
350534408	724.415	5	204.88	205	6.95	R	R . DSHVPILAPLPIGFAVFLVHLATIPITGTGINPAR . S	S	1443	1
350534408	724.416	5	205.03	205	5.74	R	R . DSHVPILAPLPIGFAVFLVHLATIPITGTGINPAR . S	S	1443	1
350534408	905.268	4	205.37	205	6.94	R	R . DSHVPILAPLPIGFAVFLVHLATIPITGTGINPAR . S	S	1443	1
350534408	724.417	5	206.08	205	6.74	R	R . DSHVPILAPLPIGFAVFLVHLATIPITGTGINPAR . S	S	1443	1
350534408	905.268	4	206.08	205	6.94	R	R . DSHVPILAPLPIGFAVFLVHLATIPITGTGINPAR . S	S	1443	1
350534408	905.269	4	207.29	205	5.95	R	R . DSHVPILAPLPIGFAVFLVHLATIPITGTGINPAR . S	S	1443	1
350534408	905.269	4	212.56	205	5.97	R	R . DSHVPILAPLPIGFAVFLVHLATIPITGTGINPAR . S	S	1443	1
350534408	905.269	4	212.66	205	6.74	R	R . DSHVPILAPLPIGFAVFLVHLATIPITGTGINPAR . S	S	1443	1
350534408	905.268	4	214.08	205	6.94	R	R . DSHVPILAPLPIGFAVFLVHLATIPITGTGINPAR . S	S	1443	1
350534408	905.267	4	214.55	205	6.94	R	R . DSHVPILAPLPIGFAVFLVHLATIPITGTGINPAR . S	S	1443	1
350534408	724.411	5	215.36	205	7.29	R	R . DSHVPILAPLPIGFAVFLVHLATIPITGTGINPAR . S	S	1443	1
350534408	905.265	4	215.51	205	6.18	R	R . DSHVPILAPLPIGFAVFLVHLATIPITGTGINPAR . S	S	1443	1
350534408	905.266	4	215.77	205	6.89	R	R . DSHVPILAPLPIGFAVFLVHLATIPITGTGINPAR . S	S	1443	1
350534408	905.271	4	217.45	205	6.43	R	R . DSHVPILAPLPIGFAVFLVHLATIPITGTGINPAR . S	S	1443	1
350534408	905.271	4	218.75	205	6.43	R	R . DSHVPILAPLPIGFAVFLVHLATIPITGTGINPAR . S	S	1443	1
350534408	905.265	4	220.96	205	8.32	R	R . DSHVPILAPLPIGFAVFLVHLATIPITGTGINPAR . S	S	1443	1
350534408	905.267	4	220.98	205	8.29	R	R . DSHVPILAPLPIGFAVFLVHLATIPITGTGINPAR . S	S	1443	1
350534408	905.272	4	226.12	205	7.53	R	R . DSHVPILAPLPIGFAVFLVHLATIPITGTGINPAR . S	S	1443	1
350534408	905.269	4	226.86	205	8.08	R	R . DSHVPILAPLPIGFAVFLVHLATIPITGTGINPAR . S	S	1443	1
350534408	724.415	5	227.61	205	7.52	R	R . DSHVPILAPLPIGFAVFLVHLATIPITGTGINPAR . S	S	1443	1
350534408	724.418	5	228.64	205	6.99	R	R . DSHVPILAPLPIGFAVFLVHLATIPITGTGINPAR . S	S	1443	1
350534408	724.416	5	230.33	205	8.29	R	R . DSHVPILAPLPIGFAVFLVHLATIPITGTGINPAR . S	S	1443	1
350534408	905.269	4	230.97	205	8.08	R	R . DSHVPILAPLPIGFAVFLVHLATIPITGTGINPAR . S	S	1443	1
350534408	905.269	4	232.09	205	8.08	R	R . DSHVPILAPLPIGFAVFLVHLATIPITGTGINPAR . S	S	1443	1
350534408	905.268	4	234.47	205	8.29	R	R . DSHVPILAPLPIGFAVFLVHLATIPITGTGINPAR . S	S	1443	1
350534408	905.271	4	234.84	205	7.77	R	R . DSHVPILAPLPIGFAVFLVHLATIPITGTGINPAR . S	S	1443	1
350534408	905.268	4	235.28	205	8.29	R	R . DSHVPILAPLPIGFAVFLVHLATIPITGTGINPAR . S	S	1443	1
350534408	905.261	4	235.31	205	8.63	R	R . DSHVPILAPLPIGFAVFLVHLATIPITGTGINPAR . S	S	1443	1
350534408	905.27	4	235.44	205	7.77	R	R . DSHVPILAPLPIGFAVFLVHLATIPITGTGINPAR . S	S	1443	1
350534408	905.269	4	236.28	205	8.08	R	R . DSHVPILAPLPIGFAVFLVHLATIPITGTGINPAR . S	S	1443	1
350534408	724.416	5	237.52	205	7.52	R	R . DSHVPILAPLPIGFAVFLVHLATIPITGTGINPAR . S	S	1443	1
350534408	724.416	5	238.58	205	8.09	R	R . DSHVPILAPLPIGFAVFLVHLATIPITGTGINPAR . S	S	1443	1
350534408	724.415	5	239.73	205	8.23	R	R . DSHVPILAPLPIGFAVFLVHLATIPITGTGINPAR . S	S	1443	1
350534408	905.266	4	239.87	205	8.32	R	R . DSHVPILAPLPIGFAVFLVHLATIPITGTGINPAR . S	S	1443	1
350534408	905.269	4	240.59	205	8.47	R	R . DSHVPILAPLPIGFAVFLVHLATIPITGTGINPAR . S	S	1443	1
350534408	905.267	4	241.68	205	8.67	R	R . DSHVPILAPLPIGFAVFLVHLATIPITGTGINPAR . S	S	1443	1
350534408	724.416	5	243.64	205	8.47	R	R . DSHVPILAPLPIGFAVFLVHLATIPITGTGINPAR . S	S	1443	1
350534408	724.416	5	245.79	205	7.39	R	R . DSHVPILAPLPIGFAVFLVHLATIPITGTGINPAR . S	S	1443	1
350534408	724.417	5	245.89	205	8.47	R	R . DSHVPILAPLPIGFAVFLVHLATIPITGTGINPAR . S	S	1443	1
350534408	724.414	5	249.11	205	7.83	R	R . DSHVPILAPLPIGFAVFLVHLATIPITGTGINPAR . S	S	1443	1
350534408	905.269	4	249.61	205	8.47	R	R . DSHVPILAPLPIGFAVFLVHLATIPITGTGINPAR . S	S	1443	1
350534408	724.416	5	249.77	205	8.68	R	R . DSHVPILAPLPIGFAVFLVHLATIPITGTGINPAR . S	S	1443	1
350534408	905.267	4	250.61	205	8.67	R	R . DSHVPILAPLPIGFAVFLVHLATIPITGTGINPAR . S	S	1443	1
350534408	724.416	5	251.25	205	8.68	R	R . DSHVPILAPLPIGFAVFLVHLATIPITGTGINPAR . S	S	1443	1
350534408	905.269	4	251.93	205	8.47	R	R . DSHVPILAPLPIGFAVFLVHLATIPITGTGINPAR . S	S	1443	1
350534408	905.268	4	252.68	205	8.67	R	R . DSHVPILAPLPIGFAVFLVHLATIPITGTGINPAR . S	S	1443	1
350534408	724.416	5	252.78	205	8.47	R	R . DSHVPILAPLPIGFAVFLVHLATIPITGTGINPAR . S	S	1443	1
350534408	905.269	4	253.07	205	8.47	R	R . DSHVPILAPLPIGFAVFLVHLATIPITGTGINPAR . S	S	1443	1
350534408	724.414	5	254.46	205	8.7	R	R . DSHVPILAPLPIGFAVFLVHLATIPITGTGINPAR . S	S	1443	1
350534408	905.269	4	255.8	205	8.47	R	R . DSHVPILAPLPIGFAVFLVHLATIPITGTGINPAR . S	S	1443	1
350534408	724.412	5	256.38	205	7.97	R	R . DSHVPILAPLPIGFAVFLVHLATIPITGTGINPAR . S	S	1443	1
350534408	905.27	4	258.51	205	8.15	R	R . DSHVPILAPLPIGFAVFLVHLATIPITGTGINPAR . S	S	1443	1
350534408	724.415	5	259.21	205	8.62	R	R . DSHVPILAPLPIGFAVFLVHLATIPITGTGINPAR . S	S	1443	1
350534408	724.411	5	260.66	205	8.03	R	R . DSHVPILAPLPIGFAVFLVHLATIPITGTGINPAR . S	S	1443	1
350534408	905.269	4	260.87	205	8.66	R	R . DSHVPILAPLPIGFAVFLVHLATIPITGTGINPAR . S	S	1443	1
350534408	905.268	4	261.61	205	8.87	R	R . DSHVPILAPLPIGFAVFLVHLATIPITGTGINPAR . S	S	1443	1
350534408	905.27	4	261.65	205	8.35	R	R . DSHVPILAPLPIGFAVFLVHLATIPITGTGINPAR . S	S	1443	1
350534408	905.271	4	262.67	205	7.56	R	R . DSHVPILAPLPIGFAVFLVHLATIPITGTGINPAR . S	S	1443	1
350534408	603.849	6	264.01	205	8.34	R	R . DSHVPILAPLPIGFAVFLVHLATIPITGTGINPAR . S	S	1443	1
350534408	724.415	5	266.29	205	8.82	R	R . DSHVPILAPLPIGFAVFLVHLATIPITGTGINPAR . S	S	1443	1
350534408	724.415	5	266.67	205	8.82	R	R . DSHVPILAPLPIGFAVFLVHLATIPITGTGINPAR . S	S	1443	1
350534408	724.415	5	267.47	205	8.87	R	R . DSHVPILAPLPIGFAVFLVHLATIPITGTGINPAR . S	S	1443	1
350534408	905.272	4	269.87	205	8.11	R	R . DSHVPILAPLPIGFAVFLVHLATIPITGTGINPAR . S	S	1443	1
350534408	905.269	4	270.29	205	8.66	R	R . DSHVPILAPLPIGFAVFLVHLATIPITGTGINPAR . S	S	1443	1
350534408	905.269	4	271.26	205	8.66	R	R . DSHVPILAPLPIGFAVFLVHLATIPITGTGINPAR . S	S	1443	1
350534408	905.266	4	271.26	205	8.9	R	R . DSHVPILAPLPIGFAVFLVHLATIPITGTGINPAR . S	S	1443	1
350534408	905.268	4	271.73	205	8.87	R	R . DSHVPILAPLPIGFAVFLVHLATIPITGTGINPAR . S	S	1443	1
350534408	724.415	5	271.83	205	8.87	R	R . DSHVPILAPLPIGFAVFLVHLATIPITGTGINPAR . S	S	1443	1
350534408	905.268	4	276.15	205	8.87	R	R . DSHVPILAPLPIGFAVFLVHLATIPITGTGINPAR . S	S	1443	1
350534408	905.267	4	277.05	205	8.81	R	R . DSHVPILAPLPIGFAVFLVHLATIPITGTGINPAR . S	S	1443	1
350534408	905.265	4	277.34	205	8.9	R	R . DSHVPILAPLPIGFAVFLVHLATIPITGTGINPAR . S	S	1443	1
350534408	905.269	4	278.38	205	8.66	R	R . DSHVPILAPLPIGFAVFLVHLATIPITGTGINPAR . S	S	1443	1
350534408	905.268	4	279.34	205	8.87	R	R . DSHVPILAPLPIGFAVFLVHLATIPITGTGINPAR . S	S	1443	1
350534408	724.414	5	279.9	205	8.82	R	R . DSHVPILAPLPIGFAVFLVHLATIPITGTGINPAR . S	S	1443	1
350534408	724.415	5	280.53	205	9.18	R	R . DSHVPILAPLPIGFAVFLVHLATIPITGTGINPAR . S	S	1443	1
350534408	905.268	4	282.47	205	9.18	R	R . DSHVPILAPLPIGFAVFLVHLATIPITGTGINPAR . S	S	1443	1
350534408	724.417	5	282.9	205	8.98	R	R . DSHVPILAPLPIGFAVFLVHLATIPITGTGINPAR . S	S	1443	1
350534408	724.415	5	283.37	205	9.12	R	R . DSHVPILAPLPIGFAVFLVHLATIPITGTGINPAR . S	S	1443	1
350534408	724.412	5	283.67	205	9.26	R	R . DSHVPILAPLPIGFAVFLVHLATIPITGTGINPAR . S	S	1443	1
350534408	905.269	4	287.63	205	8.97	R	R . DSHVPILAPLPIGFAVFLVHLATIPITGTGINPAR . S	S	1443	1
350534408	905.269	4	287.74	205	8.97	R	R . DSHVPILAPLPIGFAVFLVHLATIPITGTGINPAR . S	S	1443	1
350534408	905.268	4	290.1	205	9.18	R	R . DSHVPILAPLPIGFAVFLVHLATIPITGTGINPAR . S	S	1443	1
350534408	905.269	4	292.1	205	8.97	R	R . DSHVPILAPLPIGFAVFLVHLATIPITGTGINPAR . S	S	1443	1
350534408	905.27	4	292.21	205	8.66	R	R . DSHVPILAPLPIGFAVFLVHLATIPITGTGINPAR . S	S	1443	1
350534408	724.414	5	292.55	205	9.12	R	R . DSHVPILAPLPIGFAVFLVHLATIPITGTGINPAR . S	S	1443	1
350534408	905.27	4	294.98	205	8.66	R	R . DSHVPILAPLPIGFAVFLVHLATIPITGTGINPAR . S	S	1443	1
350534408	905.268	4	296.36	205	9.18	R	R . DSHVPILAPLPIGFAVFLVHLATIPITGTGINPAR . S	S	1443	1
350534408	905.269	4	297.98	205	8.97	R	R . DSHVPILAPLPIGFAVFLVHLATIPITGTGINPAR . S	S	1443	1
350534408	724.415	5	302.14	205	9.5	R	R . DSHVPILAPLPIGFAVFLVHLATIPITGTGINPAR . S	S	1443	1
350534408	905.269	4	302.64	205	9.29	R	R . DSHVPILAPLPIGFAVFLVHLATIPITGTGINPAR . S	S	1443	1
350534408	905.267	4	302.71	205	9.44	R	R . DSHVPILAPLPIGFAVFLVHLATIPITGTGINPAR . S	S	1443	1
350534408	905.265	4	302.84	205	9.52	R	R . DSHVPILAPLPIGFAVFLVHLATIPITGTGINPAR . S	S	1443	1
350534408	724.414	5	303.69	205	9.53	R	R . DSHVPILAPLPIGFAVFLVHLATIPITGTGINPAR . S	S	1443	1
350534408	724.415	5	304.07	205	9.44	R	R . DSHVPILAPLPIGFAVFLVHLATIPITGTGINPAR . S	S	1443	1
350534408	905.268	4	304.95	205	9.5	R	R . DSHVPILAPLPIGFAVFLVHLATIPITGTGINPAR . S	S	1443	1
350534408	905.269	4	306.35	205	9.29	R	R . DSHVPILAPLPIGFAVFLVHLATIPITGTGINPAR . S	S	1443	1
350534408	905.268	4	306.53	205	9.5	R	R . DSHVPILAPLPIGFAVFLVHLATIPITGTGINPAR . S	S	1443	1
350534408	905.268	4	307.99	205	9.5	R	R . DSHVPILAPLPIGFAVFLVHLATIPITGTGINPAR . S	S	1443	1
350534408	905.268	4	308.56	205	9.5	R	R . DSHVPILAPLPIGFAVFLVHLATIPITGTGINPAR . S	S	1443	1
350534408	905.269	4	308.83	205	9.29	R	R . DSHVPILAPLPIGFAVFLVHLATIPITGTGINPAR . S	S	1443	1
350534408	905.268	4	308.87	205	9.5	R	R . DSHVPILAPLPIGFAVFLVHLATIPITGTGINPAR . S	S	1443	1
350534408	724.414	5	310.93	205	9.44	R	R . DSHVPILAPLPIGFAVFLVHLATIPITGTGINPAR . S	S	1443	1
350534408	724.414	5	310.95	205	9.44	R	R . DSHVPILAPLPIGFAVFLVHLATIPITGTGINPAR . S	S	1443	1
350534408	905.267	4	311.57	205	9.5	R	R . DSHVPILAPLPIGFAVFLVHLATIPITGTGINPAR . S	S	1443	1
350534408	905.269	4	312.73	205	9.29	R	R . DSHVPILAPLPIGFAVFLVHLATIPITGTGINPAR . S	S	1443	1
350534408	724.414	5	313.31	205	9.44	R	R . DSHVPILAPLPIGFAVFLVHLATIPITGTGINPAR . S	S	1443	1
350534408	724.416	5	314.28	205	9.5	R	R . DSHVPILAPLPIGFAVFLVHLATIPITGTGINPAR . S	S	1443	1
350534408	905.267	4	314.66	205	9.5	R	R . DSHVPILAPLPIGFAVFLVHLATIPITGTGINPAR . S	S	1443	1
350534408	724.415	5	315.35	205	9.5	R	R . DSHVPILAPLPIGFAVFLVHLATIPITGTGINPAR . S	S	1443	1
350534408	724.416	5	316.85	205	9.5	R	R . DSHVPILAPLPIGFAVFLVHLATIPITGTGINPAR . S	S	1443	1
350534408	905.269	4	319.08	205	9.29	R	R . DSHVPILAPLPIGFAVFLVHLATIPITGTGINPAR . S	S	1443	1
350534408	905.267	4	322.98	205	9.53	R	R . DSHVPILAPLPIGFAVFLVHLATIPITGTGINPAR . S	S	1443	1
350534408	905.262	4	323.04	205	9.77	R	R . DSHVPILAPLPIGFAVFLVHLATIPITGTGINPAR . S	S	1443	1
350534408	724.415	5	323.25	205	9.48	R	R . DSHVPILAPLPIGFAVFLVHLATIPITGTGINPAR . S	S	1443	1
350534408	905.267	4	323.5	205	9.53	R	R . DSHVPILAPLPIGFAVFLVHLATIPITGTGINPAR . S	S	1443	1
350534408	905.268	4	325.71	205	9.53	R	R . DSHVPILAPLPIGFAVFLVHLATIPITGTGINPAR . S	S	1443	1
350534408	724.414	5	329.5	205	9.48	R	R . DSHVPILAPLPIGFAVFLVHLATIPITGTGINPAR . S	S	1443	1
350534408	905.269	4	330.99	205	9.33	R	R . DSHVPILAPLPIGFAVFLVHLATIPITGTGINPAR . S	S	1443	1
350534408	905.269	4	331.09	205	9.33	R	R . DSHVPILAPLPIGFAVFLVHLATIPITGTGINPAR . S	S	1443	1
350534408	905.265	4	331.54	205	9.56	R	R . DSHVPILAPLPIGFAVFLVHLATIPITGTGINPAR . S	S	1443	1
350534408	905.265	4	332.06	205	9.56	R	R . DSHVPILAPLPIGFAVFLVHLATIPITGTGINPAR . S	S	1443	1
350534408	724.412	5	332.85	205	9.78	R	R . DSHVPILAPLPIGFAVFLVHLATIPITGTGINPAR . S	S	1443	1
350534408	724.417	5	336.7	205	9.33	R	R . DSHVPILAPLPIGFAVFLVHLATIPITGTGINPAR . S	S	1443	1
350534408	905.268	4	338.22	205	9.33	R	R . DSHVPILAPLPIGFAVFLVHLATIPITGTGINPAR . S	S	1443	1
350534408	724.418	5	339.37	205	9.02	R	R . DSHVPILAPLPIGFAVFLVHLATIPITGTGINPAR . S	S	1443	1
350534408	724.415	5	341.56	205	9.78	R	R . DSHVPILAPLPIGFAVFLVHLATIPITGTGINPAR . S	S	1443	1
350534408	905.268	4	347.2	205	9.77	R	R . DSHVPILAPLPIGFAVFLVHLATIPITGTGINPAR . S	S	1443	1
350534408	905.267	4	349.78	205	9.77	R	R . DSHVPILAPLPIGFAVFLVHLATIPITGTGINPAR . S	S	1443	1
350534408	905.267	4	350.45	205	9.77	R	R . DSHVPILAPLPIGFAVFLVHLATIPITGTGINPAR . S	S	1443	1
350534408	905.272	4	354.07	205	9.01	R	R . DSHVPILAPLPIGFAVFLVHLATIPITGTGINPAR . S	S	1443	1
350534408	905.266	4	354.95	205	9.8	R	R . DSHVPILAPLPIGFAVFLVHLATIPITGTGINPAR . S	S	1443	1
350534408	905.268	4	355.46	205	9.77	R	R . DSHVPILAPLPIGFAVFLVHLATIPITGTGINPAR . S	S	1443	1
350534408	724.413	5	358.72	205	9.81	R	R . DSHVPILAPLPIGFAVFLVHLATIPITGTGINPAR . S	S	1443	1
350534408	905.266	4	359.74	205	9.72	R	R . DSHVPILAPLPIGFAVFLVHLATIPITGTGINPAR . S	S	1443	1
350534408	905.269	4	365.47	205	9.86	R	R . DSHVPILAPLPIGFAVFLVHLATIPITGTGINPAR . S	S	1443	1
350534408	724.415	5	370.86	205	10.07	R	R . DSHVPILAPLPIGFAVFLVHLATIPITGTGINPAR . S	S	1443	1
350534408	905.268	4	380.76	205	11.29	R	R . DSHVPILAPLPIGFAVFLVHLATIPITGTGINPAR . S	S	1443	1
350534408	724.415	5	385.33	205	11.24	R	R . DSHVPILAPLPIGFAVFLVHLATIPITGTGINPAR . S	S	1443	1
350534408	603.849	6	385.41	205	10.76	R	R . DSHVPILAPLPIGFAVFLVHLATIPITGTGINPAR . S	S	1443	1
350534408	905.267	4	392.94	205	11.29	R	R . DSHVPILAPLPIGFAVFLVHLATIPITGTGINPAR . S	S	1443	1
350534408	905.267	4	396.24	205	11.29	R	R . DSHVPILAPLPIGFAVFLVHLATIPITGTGINPAR . S	S	1443	1
350534408	724.414	5	397.28	205	11.33	R	R . DSHVPILAPLPIGFAVFLVHLATIPITGTGINPAR . S	S	1443	1
350534408	724.417	5	401.1	205	10.94	R	R . DSHVPILAPLPIGFAVFLVHLATIPITGTGINPAR . S	S	1443	1
350534408	724.417	5	401.31	205	10.94	R	R . DSHVPILAPLPIGFAVFLVHLATIPITGTGINPAR . S	S	1443	1
350534408	905.267	4	402.09	205	11.14	R	R . DSHVPILAPLPIGFAVFLVHLATIPITGTGINPAR . S	S	1443	1
350534408	724.416	5	416.3	205	10.94	R	R . DSHVPILAPLPIGFAVFLVHLATIPITGTGINPAR . S	S	1443	1
350534408	724.416	5	421.69	205	11.29	R	R . DSHVPILAPLPIGFAVFLVHLATIPITGTGINPAR . S	S	1443	1
350534408	603.849	6	423.91	205	11.06	R	R . DSHVPILAPLPIGFAVFLVHLATIPITGTGINPAR . S	S	1443	1
350534408	905.268	4	424.09	205	11.28	R	R . DSHVPILAPLPIGFAVFLVHLATIPITGTGINPAR . S	S	1443	1
350534408	905.268	4	428.43	205	11.28	R	R . DSHVPILAPLPIGFAVFLVHLATIPITGTGINPAR . S	S	1443	1
350534408	905.266	4	429.13	205	11.22	R	R . DSHVPILAPLPIGFAVFLVHLATIPITGTGINPAR . S	S	1443	1
350534408	724.415	5	430.72	205	11.23	R	R . DSHVPILAPLPIGFAVFLVHLATIPITGTGINPAR . S	S	1443	1
350534408	724.417	5	431.76	205	11.08	R	R . DSHVPILAPLPIGFAVFLVHLATIPITGTGINPAR . S	S	1443	1
350534408	905.268	4	435.65	205	11.28	R	R . DSHVPILAPLPIGFAVFLVHLATIPITGTGINPAR . S	S	1443	1
350534408	724.422	5	436.89	205	10.09	R	R . DSHVPILAPLPIGFAVFLVHLATIPITGTGINPAR . S	S	1443	1
350534408	905.268	4	437.71	205	11.28	R	R . DSHVPILAPLPIGFAVFLVHLATIPITGTGINPAR . S	S	1443	1
350534408	905.268	4	438.21	205	11.28	R	R . DSHVPILAPLPIGFAVFLVHLATIPITGTGINPAR . S	S	1443	1
350534408	724.413	5	440.22	205	11.5	R	R . DSHVPILAPLPIGFAVFLVHLATIPITGTGINPAR . S	S	1443	1
350534408	905.268	4	441.73	205	11.47	R	R . DSHVPILAPLPIGFAVFLVHLATIPITGTGINPAR . S	S	1443	1
350534408	905.268	4	443.42	205	11.47	R	R . DSHVPILAPLPIGFAVFLVHLATIPITGTGINPAR . S	S	1443	1
350534408	905.269	4	445.55	205	11.27	R	R . DSHVPILAPLPIGFAVFLVHLATIPITGTGINPAR . S	S	1443	1
350534408	905.268	4	445.65	205	11.47	R	R . DSHVPILAPLPIGFAVFLVHLATIPITGTGINPAR . S	S	1443	1
350534408	905.27	4	457.82	205	10.95	R	R . DSHVPILAPLPIGFAVFLVHLATIPITGTGINPAR . S	S	1443	1
350534408	905.269	4	465.1	205	11.34	R	R . DSHVPILAPLPIGFAVFLVHLATIPITGTGINPAR . S	S	1443	1
350534408	724.412	5	470.89	205	11.63	R	R . DSHVPILAPLPIGFAVFLVHLATIPITGTGINPAR . S	S	1443	1
350534408	905.265	4	474.78	205	11.57	R	R . DSHVPILAPLPIGFAVFLVHLATIPITGTGINPAR . S	S	1443	1
350534408	905.269	4	479.38	205	11.34	R	R . DSHVPILAPLPIGFAVFLVHLATIPITGTGINPAR . S	S	1443	1
350534408	724.415	5	482.33	205	11.5	R	R . DSHVPILAPLPIGFAVFLVHLATIPITGTGINPAR . S	S	1443	1
350534408	905.268	4	484.64	205	11.55	R	R . DSHVPILAPLPIGFAVFLVHLATIPITGTGINPAR . S	S	1443	1
350534408	905.271	4	487.85	205	11.03	R	R . DSHVPILAPLPIGFAVFLVHLATIPITGTGINPAR . S	S	1443	1
350534408	905.268	4	503.17	205	11.53	R	R . DSHVPILAPLPIGFAVFLVHLATIPITGTGINPAR . S	S	1443	1
350534408	724.416	5	504.49	205	11.54	R	R . DSHVPILAPLPIGFAVFLVHLATIPITGTGINPAR . S	S	1443	1
350534408	724.416	5	507.96	205	11.54	R	R . DSHVPILAPLPIGFAVFLVHLATIPITGTGINPAR . S	S	1443	1
350534408	905.268	4	513.99	205	11.53	R	R . DSHVPILAPLPIGFAVFLVHLATIPITGTGINPAR . S	S	1443	1
350534408	724.412	5	522.74	205	11.71	R	R . DSHVPILAPLPIGFAVFLVHLATIPITGTGINPAR . S	S	1443	1
350534408	724.416	5	523.59	205	11.63	R	R . DSHVPILAPLPIGFAVFLVHLATIPITGTGINPAR . S	S	1443	1
350534408	905.268	4	525.23	205	11.62	R	R . DSHVPILAPLPIGFAVFLVHLATIPITGTGINPAR . S	S	1443	1
350534408	905.267	4	526.79	205	11.62	R	R . DSHVPILAPLPIGFAVFLVHLATIPITGTGINPAR . S	S	1443	1
350534408	905.269	4	526.97	205	11.42	R	R . DSHVPILAPLPIGFAVFLVHLATIPITGTGINPAR . S	S	1443	1
350534408	905.265	4	527.99	205	11.65	R	R . DSHVPILAPLPIGFAVFLVHLATIPITGTGINPAR . S	S	1443	1
350534408	905.267	4	540.64	205	11.68	R	R . DSHVPILAPLPIGFAVFLVHLATIPITGTGINPAR . S	S	1443	1
350534408	724.416	5	548.78	205	11.69	R	R . DSHVPILAPLPIGFAVFLVHLATIPITGTGINPAR . S	S	1443	1
[truncated: 8,444 more rows]
