# Supplementary material for: Plant Roots Release Small Extracellular Vesicles with Antifungal Activity
Source: Plants (Basel). 2020 Dec 15;9(12):1777. doi: 10.3390/plants9121777 (PMC7765200; doi:10.3390/plants9121777)
Supplement: Supplementary file 1 [file plants-09-01777-s001.zip › Supplementary files REV1/De Palma, Ambrosone_Supplementary Table S2_REV1.xlsx]

## Sheet: Table S2
Plant roots release small extracellular vesicles with antifungal activity - Monica De Palma, Alfredo Ambrosone, Antonietta Leone, Pasquale Del Gaudio, Michelina Ruocco, Lilla Turiák, Ramesh Bokka, Immacolata Fiume, Marina Tucci and Gabriella Pocsfalvi
Table S2. Detailed annotation of the tomato root -derived EVs proteins. COGs and ENOG accession numbers determined by EggNOG mapper of the 179 proteins identified in the EVs released by tomato roots, compared to EVpedia proteins. Gene identifiers, and Gene Ontology analysis against different databases are also reported. KEGG Ontology categories (KO) and Biochemical, Genetic and Genomic (BiGG) rea…
Protein Rank	GI numbers	Name	Total Intensity C1	Total Intensity C2	Seed orthologue	E-value	score	Kegg KO	Bigg reaction	Eggnog	COGs	GO IDs (EggNOG Mapper)	Tags B2G	Length	#Hits blast	e-Value	sim mean	GO IDs (B2G)	InterPro IDs	InterPro GO IDs	EVpedia-ALL/Prokaryote/Eukaryote
1	1022943236	H(+)-ATPase 4	2.66961e+08	1.59029e+08	4081.Solyc07g017780.2.1	0	1851.6	K01535	ATPS	1BGZT@strNOG,1DT3T@virNOG,COG0474@NOG,KOG0205@euNOG	COG0474	GO:0000287,GO:0003674,GO:0003824,GO:0005215,GO:0005488,GO:0005575,GO:0005622,GO:0005623,GO:0005634,GO:0005737,GO:0005773,GO:0005794,GO:0005886,GO:0005911,GO:0006139,GO:0006152,GO:0006163,GO:0006195,GO:0006200,GO:0006725,GO:0006753,GO:0006793,GO:0006796,GO:0006807,GO:0006810,GO:0006811,GO:0006812,GO:0006818,GO:0006950,GO:0008150,GO:0008152,GO:0008324,GO:0008553,GO:0009056,GO:0009116,GO:0009117,GO:…	[INTERPRO, BLASTED, MAPPED, ANNOTATED]	952	20	0	98.04	F:GO:0005524; C:GO:0005886; F:GO:0008553; C:GO:0016021; F:GO:0016787; F:GO:0046872; P:GO:0120029	Coil (COILS); IPR001757 (PRINTS); PR00119 (PRINTS); IPR004014 (SMART); G3DSA:1.20.1110.10 (GENE3D); IPR001757 (TIGRFAM); IPR004014 (PFAM); PF00122 (PFAM); IPR023299 (G3DSA:3.40.1110.GENE3D); IPR023214 (G3DSA:3.40.50.GENE3D); IPR006534 (TIGRFAM); PF00702 (PFAM); G3DSA:1.20.1110.10 (GENE3D),SFLDS00003 (SFLD),SFLDF00027 (SFLD); PTHR42861 (PANTHER); PTHR42861:SF64 (PANTHER); IPR006534 (CDD); IPR03641…	F:GO:0000166; F:GO:0008553; C:GO:0016021; P:GO:0120029	454 / 7 / 447
2	726965338	probable aquaporin PIP2-1	3.43832e+08	2.15323e+08	4081.Solyc11g069430.1.1	2.3e-157	560.1	K09872		1BFFK@strNOG,1DTDT@virNOG,COG0580@NOG,KOG0223@euNOG	COG0580	GO:0005575,GO:0005623,GO:0005886,GO:0016020,GO:0044464,GO:0071944	[INTERPRO, BLASTED, MAPPED, ANNOTATED]	287	20	0	95.16	F:GO:0015267; C:GO:0016021; P:GO:0055085	IPR000425 (PRINTS); IPR000425 (TIGRFAM); IPR000425 (PFAM); IPR023271 (G3DSA:1.20.1080.GENE3D); PTHR45687:SF23 (PANTHER); IPR034294 (PANTHER); IPR000425 (CDD); IPR023271 (SUPERFAMILY); TMhelix (TMHMM); TMhelix (TMHMM); TMhelix (TMHMM); TMhelix (TMHMM); TMhelix (TMHMM); TMhelix (TMHMM)	F:GO:0015267; C:GO:0016020; P:GO:0055085	101 / 2 / 99
3	350534408	plasma membrane intrinsic protein 1.5	4.33665e+08	3.54001e+08	4081.Solyc08g081190.2.1	2.4e-162	576.6	K09872	H2Ot	1BFXX@strNOG,1DWET@virNOG,COG0580@NOG,KOG0223@euNOG	COG0580	GO:0003674,GO:0005215,GO:0005372,GO:0005575,GO:0005622,GO:0005623,GO:0005737,GO:0005886,GO:0005911,GO:0006810,GO:0006833,GO:0006950,GO:0008150,GO:0009414,GO:0009415,GO:0009506,GO:0009507,GO:0009536,GO:0009628,GO:0009987,GO:0010035,GO:0015250,GO:0015267,GO:0016020,GO:0022803,GO:0022838,GO:0022857,GO:0022891,GO:0022892,GO:0030054,GO:0042044,GO:0042221,GO:0043226,GO:0043227,GO:0043229,GO:0043231,GO:…	[INTERPRO, BLASTED, MAPPED, ANNOTATED]	286	20	0	98.28	C:GO:0005773; C:GO:0005886; P:GO:0006833; P:GO:0009414; C:GO:0009506; F:GO:0015250; C:GO:0016021; P:GO:0055085	IPR000425 (PRINTS); IPR000425 (PFAM); IPR000425 (TIGRFAM); IPR023271 (G3DSA:1.20.1080.GENE3D); mobidb-lite (MOBIDB_LITE); IPR034294 (PANTHER); PTHR45687:SF28 (PANTHER); IPR000425 (CDD); IPR023271 (SUPERFAMILY); TMhelix (TMHMM); TMhelix (TMHMM); TMhelix (TMHMM); TMhelix (TMHMM); TMhelix (TMHMM); TMhelix (TMHMM)	F:GO:0015267; C:GO:0016020; P:GO:0055085	101 / 2 / 99
4	1104594347	PREDICTED: 12S seed storage protein CRD	1.01931e+08	5.49296e+07	4081.Solyc01g104110.2.1	4.7e-200	702.2			0JB2Y@euNOG,115JH@NOG,1BIZN@strNOG,1DWWY@virNOG	ENOG41115JH		[INTERPRO, BLASTED, MAPPED, ANNOTATED]	364	20	0	88.5	F:GO:0016853; F:GO:0045735	IPR006044 (PRINTS); IPR006045 (SMART); IPR014710 (G3DSA:2.60.120.GENE3D); IPR014710 (G3DSA:2.60.120.GENE3D); IPR006045 (PFAM); PTHR31189:SF45 (PANTHER); PTHR31189 (PANTHER); IPR011051 (SUPERFAMILY)	F:GO:0045735	NA
5	350539001	aquaporin	3.61556e+07	3.41161e+07	4081.Solyc06g011350.2.1	1.7e-157	560.5	K09872		1BFFK@strNOG,1DTDT@virNOG,COG0580@NOG,KOG0223@euNOG	COG0580	GO:0005575,GO:0005623,GO:0005886,GO:0016020,GO:0044464,GO:0071944	[INTERPRO, BLASTED, MAPPED, ANNOTATED]	280	20	0	94.48	C:GO:0005773; C:GO:0005886; P:GO:0006833; P:GO:0009414; C:GO:0009506; F:GO:0015250; C:GO:0016021; P:GO:0055085	IPR000425 (PRINTS); IPR000425 (TIGRFAM); IPR023271 (G3DSA:1.20.1080.GENE3D); IPR000425 (PFAM); IPR034294 (PANTHER); PTHR45687:SF23 (PANTHER); IPR000425 (CDD); IPR023271 (SUPERFAMILY); TMhelix (TMHMM); TMhelix (TMHMM); TMhelix (TMHMM); TMhelix (TMHMM); TMhelix (TMHMM); TMhelix (TMHMM)	F:GO:0015267; C:GO:0016020; P:GO:0055085	101 / 2 / 99
6	927928759	aquaporin PIP2-7-like	2.6238e+07	1.57582e+07	4081.Solyc01g111660.2.1	3.1e-159	566.2	K09872		1BFFK@strNOG,1DTDT@virNOG,COG0580@NOG,KOG0223@euNOG	COG0580	GO:0003674,GO:0005215,GO:0005372,GO:0005575,GO:0005622,GO:0005623,GO:0005634,GO:0005737,GO:0005773,GO:0005886,GO:0005911,GO:0006810,GO:0006833,GO:0008150,GO:0009506,GO:0009719,GO:0009725,GO:0009737,GO:0009987,GO:0010033,GO:0015250,GO:0015267,GO:0016020,GO:0022803,GO:0022838,GO:0022857,GO:0022891,GO:0022892,GO:0030054,GO:0031224,GO:0031225,GO:0031226,GO:0033993,GO:0042044,GO:0042221,GO:0043226,GO:…	[INTERPRO, BLASTED, MAPPED, ANNOTATED]	283	20	0	94.4	C:GO:0005773; C:GO:0005886; P:GO:0006833; P:GO:0009414; C:GO:0009506; F:GO:0015250; C:GO:0016021; P:GO:0055085	IPR000425 (PRINTS); IPR000425 (TIGRFAM); IPR023271 (G3DSA:1.20.1080.GENE3D); IPR000425 (PFAM); PTHR45687:SF31 (PANTHER); IPR034294 (PANTHER); IPR000425 (CDD); IPR023271 (SUPERFAMILY); TMhelix (TMHMM); TMhelix (TMHMM); TMhelix (TMHMM); TMhelix (TMHMM); TMhelix (TMHMM); TMhelix (TMHMM)	F:GO:0015267; C:GO:0016020; P:GO:0055085	101 / 2 / 99
7	1114439811	probable aquaporin PIP-type pTOM75	1.76161e+07	2.10635e+07	4081.Solyc08g008050.2.1	1.8e-162	577	K09872	H2Ot	1BFXX@strNOG,1DWET@virNOG,COG0580@NOG,KOG0223@euNOG	COG0580	GO:0003674,GO:0005215,GO:0005372,GO:0005575,GO:0005622,GO:0005623,GO:0005737,GO:0005886,GO:0005911,GO:0006810,GO:0006833,GO:0006950,GO:0008150,GO:0009414,GO:0009415,GO:0009506,GO:0009507,GO:0009536,GO:0009628,GO:0009987,GO:0010035,GO:0015250,GO:0015267,GO:0016020,GO:0022803,GO:0022838,GO:0022857,GO:0022891,GO:0022892,GO:0030054,GO:0042044,GO:0042221,GO:0043226,GO:0043227,GO:0043229,GO:0043231,GO:…	[INTERPRO, BLASTED, MAPPED]	287	20	0	98.26	C:GO:0005773; C:GO:0005886; P:GO:0006833; P:GO:0009414; C:GO:0009506; F:GO:0015250; C:GO:0016021; P:GO:0055085	IPR000425 (PRINTS); IPR023271 (G3DSA:1.20.1080.GENE3D); IPR000425 (TIGRFAM); IPR000425 (PFAM); mobidb-lite (MOBIDB_LITE); IPR034294 (PANTHER); PTHR45687:SF43 (PANTHER); IPR000425 (CDD); IPR023271 (SUPERFAMILY); TMhelix (TMHMM); TMhelix (TMHMM); TMhelix (TMHMM); TMhelix (TMHMM); TMhelix (TMHMM); TMhelix (TMHMM)	F:GO:0015267; C:GO:0016020; P:GO:0055085	101 / 2 / 99
8	3041662	14333_SOLLC RecName: Full=14-3-3 protein 3; AltName: Full=PBLT3	2.30689e+07		4113.PGSC0003DMT400079172	1.2e-133	481.1	K06630		1BJVQ@strNOG,1DXSW@virNOG,COG5040@NOG,KOG0841@euNOG	COG5040	GO:0005575,GO:0005622,GO:0005623,GO:0005737,GO:0005773,GO:0005774,GO:0005794,GO:0005829,GO:0005886,GO:0007154,GO:0007165,GO:0008150,GO:0009719,GO:0009725,GO:0009741,GO:0009742,GO:0009755,GO:0009987,GO:0010033,GO:0014070,GO:0016020,GO:0023052,GO:0031090,GO:0032870,GO:0033993,GO:0042221,GO:0043226,GO:0043227,GO:0043229,GO:0043231,GO:0043401,GO:0044422,GO:0044424,GO:0044437,GO:0044444,GO:0044446,GO:…	[INTERPRO, BLASTED, MAPPED, ANNOTATED]								553 / 0 / 553
9	567757473	TIP protein	2.20325e+07	2.36808e+07	4081.Solyc06g060760.2.1	1.3e-132	477.6	K09873		1BK9X@strNOG,1DUFZ@virNOG,COG0580@NOG,KOG0223@euNOG	COG0580	GO:0000325,GO:0003674,GO:0005215,GO:0005275,GO:0005575,GO:0005622,GO:0005623,GO:0005737,GO:0005773,GO:0005774,GO:0005886,GO:0006810,GO:0006811,GO:0006812,GO:0008150,GO:0009507,GO:0009536,GO:0009705,GO:0009987,GO:0015200,GO:0015695,GO:0015837,GO:0015843,GO:0016020,GO:0019755,GO:0022804,GO:0022857,GO:0022891,GO:0022892,GO:0031090,GO:0034220,GO:0042807,GO:0043226,GO:0043227,GO:0043229,GO:0043231,GO:…	[INTERPRO, BLASTED, MAPPED, ANNOTATED]	250	20	3.59043e-176	96.04	C:GO:0005774; P:GO:0006833; F:GO:0015250; C:GO:0016021; P:GO:0055085	IPR000425 (PRINTS); IPR000425 (TIGRFAM); IPR023271 (G3DSA:1.20.1080.GENE3D); IPR000425 (PFAM); PTHR45665:SF28 (PANTHER); IPR034294 (PANTHER); IPR000425 (CDD); IPR023271 (SUPERFAMILY); TMhelix (TMHMM); TMhelix (TMHMM); TMhelix (TMHMM); TMhelix (TMHMM); TMhelix (TMHMM); TMhelix (TMHMM)	F:GO:0015267; C:GO:0016020; P:GO:0055085	101 / 2 / 99
10	726965331	probable aquaporin PIP1-2	3.93244e+07	3.73868e+07	4081.Solyc03g096290.2.1	1.1e-156	557.8	K09872	H2Ot	1BFXX@strNOG,1DWET@virNOG,COG0580@NOG,KOG0223@euNOG	COG0580	GO:0003674,GO:0005215,GO:0005372,GO:0005575,GO:0005623,GO:0005886,GO:0005911,GO:0006810,GO:0006833,GO:0008150,GO:0009506,GO:0009987,GO:0015250,GO:0015267,GO:0016020,GO:0022803,GO:0022838,GO:0022857,GO:0022891,GO:0022892,GO:0030054,GO:0042044,GO:0044464,GO:0044699,GO:0044763,GO:0044765,GO:0051179,GO:0051234,GO:0055044,GO:0055085,GO:0071944	[INTERPRO, BLASTED, MAPPED, ANNOTATED]	286	20	0	95.49	F:GO:0015267; C:GO:0016021; P:GO:0055085	IPR000425 (PRINTS); IPR000425 (TIGRFAM); IPR000425 (PFAM); IPR023271 (G3DSA:1.20.1080.GENE3D); PTHR45687:SF42 (PANTHER); IPR034294 (PANTHER); IPR000425 (CDD); IPR023271 (SUPERFAMILY); TMhelix (TMHMM); TMhelix (TMHMM); TMhelix (TMHMM); TMhelix (TMHMM); TMhelix (TMHMM); TMhelix (TMHMM)	F:GO:0015267; C:GO:0016020; P:GO:0055085	101 / 2 / 99
11	723685072	PREDICTED: senescence-induced receptor-like serine/threonine-protein kinase	3.61258e+07	1.7646e+07	4081.Solyc03g121230.2.1	0	1775.8			0IID2@euNOG,1BK7J@strNOG,1DY4B@virNOG,COG0515@NOG	COG0515	GO:0005575,GO:0006950,GO:0006952,GO:0008150,GO:0009607,GO:0009620,GO:0016020,GO:0050832,GO:0050896,GO:0051704,GO:0051707	[INTERPRO, BLASTED, MAPPED, ANNOTATED]	894	20	0	69.8	F:GO:0004672; F:GO:0005515; F:GO:0005524; P:GO:0006468; C:GO:0016021	IPR000719 (SMART); G3DSA:1.10.510.10 (GENE3D); IPR032675 (G3DSA:3.80.10.GENE3D); IPR001611 (PFAM); IPR024788 (PFAM); IPR001245 (PFAM); G3DSA:3.30.200.20 (GENE3D); mobidb-lite (MOBIDB_LITE); PTHR45631 (PANTHER); PTHR45631 (PANTHER); PTHR45631:SF20 (PANTHER); IPR000719 (PROSITE_PROFILES); cd14066 (CDD); IPR011009 (SUPERFAMILY); SSF52058 (SUPERFAMILY); TMhelix (TMHMM)	F:GO:0004672; F:GO:0005515; F:GO:0005524; P:GO:0006468	429 / 10 / 419
12	902763248	putative PIP-type aquaporin	7.27183e+06	6.72961e+06	4081.Solyc10g055630.1.1	1.3e-160	570.9	K00784,K09866,K09872,K09873,K09875		COG0580@NOG,KOG0223@euNOG	COG0580	GO:0003674,GO:0005215,GO:0005372,GO:0005575,GO:0005622,GO:0005623,GO:0005634,GO:0005737,GO:0005773,GO:0005886,GO:0005911,GO:0006810,GO:0006833,GO:0008150,GO:0009506,GO:0009719,GO:0009725,GO:0009737,GO:0009987,GO:0010033,GO:0015250,GO:0015267,GO:0016020,GO:0022803,GO:0022838,GO:0022857,GO:0022891,GO:0022892,GO:0030054,GO:0031224,GO:0031225,GO:0031226,GO:0033993,GO:0042044,GO:0042221,GO:0043226,GO:…	[INTERPRO, BLASTED, MAPPED, ANNOTATED]	283	20	0	95.45	C:GO:0005773; C:GO:0005886; P:GO:0006833; P:GO:0009414; C:GO:0009506; F:GO:0015250; C:GO:0016021; P:GO:0055085	IPR000425 (PRINTS); IPR000425 (PFAM); IPR023271 (G3DSA:1.20.1080.GENE3D); IPR000425 (TIGRFAM); IPR034294 (PANTHER); PTHR45687:SF31 (PANTHER); IPR000425 (CDD); IPR023271 (SUPERFAMILY); TMhelix (TMHMM); TMhelix (TMHMM); TMhelix (TMHMM); TMhelix (TMHMM); TMhelix (TMHMM); TMhelix (TMHMM)	F:GO:0015267; C:GO:0016020; P:GO:0055085	101 / 2 / 99
13	460385262	PREDICTED: V-type proton ATPase subunit c2	1.11565e+07	6.80212e+06	4113.PGSC0003DMT400009647	2.4e-79	300.1	K02155		1BKR8@strNOG,1DWKN@virNOG,COG0636@NOG,KOG0232@euNOG	COG0636	GO:0000220,GO:0005575,GO:0005622,GO:0005623,GO:0005737,GO:0005773,GO:0005774,GO:0005886,GO:0016020,GO:0016469,GO:0016471,GO:0031090,GO:0032991,GO:0033176,GO:0033177,GO:0033179,GO:0043226,GO:0043227,GO:0043229,GO:0043231,GO:0043234,GO:0044422,GO:0044424,GO:0044425,GO:0044437,GO:0044444,GO:0044446,GO:0044464,GO:0071944	[INTERPRO, BLASTED, MAPPED, ANNOTATED]	165	20	7.88563e-75	99.55	C:GO:0000220; C:GO:0005774; C:GO:0016021; F:GO:0046961; P:GO:1902600	IPR000245 (PRINTS); IPR002379 (PFAM); IPR011555 (TIGRFAM); G3DSA:1.20.120.610 (GENE3D); PTHR10263:SF40 (PANTHER); PTHR10263 (PANTHER); IPR035921 (SUPERFAMILY); IPR035921 (SUPERFAMILY); TMhelix (TMHMM); TMhelix (TMHMM); TMhelix (TMHMM); TMhelix (TMHMM)	F:GO:0015078; C:GO:0033177; C:GO:0033179; P:GO:1902600	76 / 7 / 69
14	6002601	AF092655_1 putative high-affinity nitrate transporter [Solanum lycopersicum]		6228094	4113.PGSC0003DMT400031304	1.6e-302	1043.1	K02575	NO2t,NO3t	0IE1F@euNOG,1BGFS@strNOG,1DUD5@virNOG,COG2223@NOG	COG2223	GO:0003674,GO:0005215,GO:0005575,GO:0005623,GO:0005886,GO:0006810,GO:0006811,GO:0006820,GO:0007275,GO:0008150,GO:0008509,GO:0009791,GO:0009987,GO:0010035,GO:0010167,GO:0015075,GO:0015103,GO:0015112,GO:0015698,GO:0015706,GO:0016020,GO:0022622,GO:0022857,GO:0022891,GO:0022892,GO:0032501,GO:0032502,GO:0034220,GO:0042221,GO:0044464,GO:0044699,GO:0044707,GO:0044763,GO:0044765,GO:0044767,GO:0048364,GO:…									NA
15	723754262	PREDICTED: ferric reduction oxidase 4	2.15912e+07	1.28073e+07	4113.PGSC0003DMT400026254	0	1255.7			0XNZY@NOG,1BCQN@strNOG,1DQNG@virNOG,KOG0039@euNOG	ENOG410XNZY	GO:0000293,GO:0003674,GO:0003824,GO:0005575,GO:0005623,GO:0005886,GO:0008150,GO:0008152,GO:0016020,GO:0016491,GO:0016722,GO:0016723,GO:0044464,GO:0044710,GO:0055114,GO:0071944	[INTERPRO, BLASTED, MAPPED, ANNOTATED]	689	20	0	87.99	F:GO:0000293; C:GO:0005886; C:GO:0016021; P:GO:0033215; P:GO:0055114	IPR000778 (PRINTS); IPR039261 (G3DSA:3.40.50.GENE3D); G3DSA:2.40.30.10 (GENE3D); IPR013121 (PFAM); IPR013112 (PFAM); IPR013130 (PFAM); PTHR11972 (PANTHER); PTHR11972:SF79 (PANTHER); IPR017927 (PROSITE_PROFILES); cd06186 (CDD); IPR017938 (SUPERFAMILY); IPR039261 (SUPERFAMILY); TMhelix (TMHMM); TMhelix (TMHMM); TMhelix (TMHMM); TMhelix (TMHMM); TMhelix (TMHMM); TMhelix (TMHMM); TMhelix (TMHMM); TMh…	C:GO:0016020; F:GO:0016491; P:GO:0055114	62 / 0 / 62
16	460376506	PREDICTED: probable inorganic phosphate transporter 1-3	2.61922e+07	2.0666e+07	4081.Solyc03g005560.1.1	1.5e-303	1046.6	K08176	PIt2r	0ZVN7@NOG,1DRVU@virNOG,KOG0252@euNOG	ENOG410ZVN7	GO:0003674,GO:0005215,GO:0005315,GO:0005575,GO:0005623,GO:0005886,GO:0006810,GO:0008150,GO:0009987,GO:0015291,GO:0016020,GO:0022804,GO:0022857,GO:0044464,GO:0044699,GO:0044763,GO:0044765,GO:0051179,GO:0051234,GO:0055085,GO:0071944,GO:1901677	[INTERPRO, BLASTED, MAPPED, ANNOTATED]	528	20	0	96.88	F:GO:0005315; P:GO:0006817; C:GO:0016021; P:GO:0055085	Coil (COILS); IPR004738 (TIGRFAM); IPR005828 (PFAM); PTHR24064:SF472 (PANTHER); PTHR24064 (PANTHER); IPR020846 (PROSITE_PROFILES); IPR020846 (CDD); IPR036259 (SUPERFAMILY); TMhelix (TMHMM); TMhelix (TMHMM); TMhelix (TMHMM); TMhelix (TMHMM); TMhelix (TMHMM); TMhelix (TMHMM); TMhelix (TMHMM); TMhelix (TMHMM); TMhelix (TMHMM); TMhelix (TMHMM)	F:GO:0005315; P:GO:0006817; C:GO:0016021; F:GO:0022857; P:GO:0055085	NA
17	460370435	PREDICTED: V-type proton ATPase subunit B 2	2.50965e+07		4081.Solyc01g111760.2.1	5.4e-276	954.9	K02147		1BK8D@strNOG,1DZBW@virNOG,COG1156@NOG,KOG1351@euNOG	COG1156	GO:0005575,GO:0005622,GO:0005623,GO:0005737,GO:0005773,GO:0005774,GO:0016020,GO:0031090,GO:0043226,GO:0043227,GO:0043229,GO:0043231,GO:0044422,GO:0044424,GO:0044437,GO:0044444,GO:0044446,GO:0044464									253 / 0 / 253
18	460406368	PREDICTED: endochitinase 4	1.616e+07	8.41985e+06	4081.Solyc10g055800.1.1	1.7e-201	706.8	K01183		1BCP4@strNOG,1DQKR@virNOG,COG3979@NOG,KOG4742@euNOG	COG3979	GO:0003674,GO:0003824,GO:0004553,GO:0004563,GO:0004568,GO:0005488,GO:0005575,GO:0005618,GO:0005622,GO:0005623,GO:0005737,GO:0005773,GO:0006040,GO:0006950,GO:0006952,GO:0008061,GO:0008150,GO:0008152,GO:0008843,GO:0009607,GO:0009620,GO:0015929,GO:0016231,GO:0016787,GO:0016798,GO:0030312,GO:0043226,GO:0043227,GO:0043229,GO:0043231,GO:0044424,GO:0044444,GO:0044464,GO:0050832,GO:0050896,GO:0051704,GO:…	[INTERPRO, BLASTED, MAPPED, ANNOTATED]	329	20	0	91.18	P:GO:0000272; F:GO:0004568; C:GO:0005576; C:GO:0005618; C:GO:0005773; P:GO:0006032; F:GO:0008061; P:GO:0009626; P:GO:0016998; F:GO:0030247; P:GO:0050832	IPR001002 (PRINTS); IPR001002 (SMART); IPR001002 (PFAM); G3DSA:1.10.530.10 (GENE3D); IPR016283 (PIRSF); G3DSA:3.30.20.10 (GENE3D); IPR000726 (PFAM); IPR036861 (G3DSA:3.30.60.GENE3D); mobidb-lite (MOBIDB_LITE); PTHR22595 (PANTHER); PTHR22595:SF123 (PANTHER); IPR001002 (PRODOM); IPR001002 (PROSITE_PROFILES); cd06921 (CDD); IPR000726 (CDD); IPR036861 (SUPERFAMILY); IPR023346 (SUPERFAMILY)	F:GO:0004568; P:GO:0005975; P:GO:0006032; F:GO:0008061; P:GO:0016998	36620
19	1104611050	PREDICTED: patatin-like protein 2	1.48081e+07	8.78659e+06	4081.Solyc02g090630.2.1	6e-228	795			1BQ0F@strNOG,1E1UP@virNOG,COG3621@NOG,KOG0513@euNOG	COG3621	GO:0003674,GO:0003824,GO:0004620,GO:0008150,GO:0008152,GO:0009719,GO:0009725,GO:0009737,GO:0010033,GO:0016298,GO:0016787,GO:0016788,GO:0033993,GO:0042221,GO:0050896,GO:0097305,GO:1901700	[INTERPRO, BLASTED, MAPPED, ANNOTATED]	408	20	0	91.06	P:GO:0016042; F:GO:0016787	G3DSA:3.40.1090.10 (GENE3D); IPR002641 (PFAM); PTHR32176:SF6 (PANTHER); PTHR32176 (PANTHER); IPR002641 (PROSITE_PROFILES); cd07214 (CDD); IPR016035 (SUPERFAMILY)	P:GO:0006629	(3/1/2)
20	350537435	glucan endo-1,3-beta-glucosidase B precursor	1.22122e+07	5.45249e+06	4081.Solyc01g060020.2.1	1.4e-209	733.8			0IH05@euNOG,0YAHP@NOG,1BF1Y@strNOG,1DSZV@virNOG	ENOG410YAHP	GO:0002215,GO:0002376,GO:0005575,GO:0005576,GO:0005615,GO:0005618,GO:0005622,GO:0005623,GO:0005737,GO:0005773,GO:0005774,GO:0006950,GO:0006952,GO:0006955,GO:0006970,GO:0008150,GO:0009607,GO:0009620,GO:0009624,GO:0009628,GO:0009651,GO:0009814,GO:0009817,GO:0016020,GO:0030312,GO:0031090,GO:0043226,GO:0043227,GO:0043229,GO:0043231,GO:0044421,GO:0044422,GO:0044424,GO:0044437,GO:0044444,GO:0044446,GO:…	[INTERPRO, BLASTED, MAPPED, ANNOTATED]	360	20	0	94.84	C:GO:0005773; P:GO:0005975; P:GO:0006952; F:GO:0042973; C:GO:0046658	G3DSA:3.20.20.80 (GENE3D); IPR000490 (PFAM); PTHR32227:SF251 (PANTHER); PTHR32227 (PANTHER); IPR017853 (SUPERFAMILY); TMhelix (TMHMM)	F:GO:0004553; P:GO:0005975	NA
21	1104626054	PREDICTED: hypersensitive-induced response protein 1	6.57663e+07	4.3283e+07	4081.Solyc06g071050.2.1	2.3e-154	550.1			1BCSD@strNOG,1DQQ7@virNOG,COG0330@NOG,KOG2620@euNOG	COG0330	GO:0005575,GO:0005622,GO:0005623,GO:0005737,GO:0005773,GO:0005774,GO:0005794,GO:0005886,GO:0005911,GO:0009506,GO:0016020,GO:0030054,GO:0031090,GO:0043226,GO:0043227,GO:0043229,GO:0043231,GO:0044422,GO:0044424,GO:0044437,GO:0044444,GO:0044446,GO:0044464,GO:0055044,GO:0071944	[INTERPRO, BLASTED, MAPPED, ANNOTATED]	285	20	0	98.21	C:GO:0016020	Coil (COILS); Coil (COILS); IPR001107 (SMART); IPR001107 (PFAM); G3DSA:3.30.479.30 (GENE3D); PTHR43327 (PANTHER); PTHR43327:SF20 (PANTHER); cd03407 (CDD); IPR036013 (SUPERFAMILY)	no GO terms	447 / 34 / 413
22	921274020	vacuolar H+-ATPase A1 subunit isoform	26940138	8.9181e+06	4081.Solyc12g055800.1.1	0	1255	K02145		1BFZC@strNOG,1DTWY@virNOG,COG1155@NOG,KOG1352@euNOG	COG1155	GO:0000325,GO:0005575,GO:0005576,GO:0005618,GO:0005622,GO:0005623,GO:0005737,GO:0005773,GO:0005774,GO:0005794,GO:0005886,GO:0005911,GO:0006950,GO:0006970,GO:0006996,GO:0007030,GO:0007275,GO:0008150,GO:0009506,GO:0009507,GO:0009526,GO:0009536,GO:0009555,GO:0009628,GO:0009651,GO:0009941,GO:0009987,GO:0016020,GO:0016043,GO:0030054,GO:0030312,GO:0031090,GO:0031967,GO:0031975,GO:0032501,GO:0032502,GO:…	[INTERPRO, BLASTED, MAPPED, ANNOTATED]	623	20	0	98.66	C:GO:0000325; F:GO:0002020; F:GO:0005524; C:GO:0005618; C:GO:0005774; C:GO:0005794; C:GO:0005886; P:GO:0007030; C:GO:0009506; P:GO:0009555; P:GO:0009651; C:GO:0009941; C:GO:0033180; P:GO:0046034; F:GO:0046961; C:GO:0048046; P:GO:1902600	IPR005725 (TIGRFAM); G3DSA:3.40.50.300 (GENE3D); G3DSA:2.40.50.100 (GENE3D); IPR023366 (G3DSA:2.40.30.GENE3D); IPR004100 (PFAM); IPR024034 (G3DSA:1.10.1140.GENE3D); IPR000194 (PFAM); IPR031686 (PFAM); IPR022878 (PANTHER); IPR022878 (HAMAP); cd01134 (CDD); IPR036121 (SUPERFAMILY); IPR027417 (SUPERFAMILY); SSF47917 (SUPERFAMILY)	F:GO:0005524; C:GO:0033180; P:GO:0046034; F:GO:0046961; P:GO:1902600; P:GO:1902600	292 / 3 / 289
23	460374582	PREDICTED: cation/H(+) antiporter 18-like	17887592	2.8404e+07	4081.Solyc02g071070.2.1	0	1574.3			1BFV7@strNOG,1DTSX@virNOG,COG0475@NOG,KOG1650@euNOG	COG0475	GO:0005575,GO:0005622,GO:0005623,GO:0005737,GO:0005768,GO:0005770,GO:0006605,GO:0006623,GO:0006810,GO:0006885,GO:0006886,GO:0007034,GO:0008104,GO:0008150,GO:0009987,GO:0015031,GO:0016020,GO:0016482,GO:0033036,GO:0033365,GO:0034613,GO:0042592,GO:0043226,GO:0043227,GO:0043229,GO:0043231,GO:0044424,GO:0044444,GO:0044464,GO:0044699,GO:0044763,GO:0044765,GO:0045184,GO:0046907,GO:0048878,GO:0050801,GO:…	[INTERPRO, BLASTED, MAPPED, ANNOTATED]	828	20	0	92.26	P:GO:0006885; C:GO:0012505; F:GO:0015299; C:GO:0016021; P:GO:1902600	IPR038770 (G3DSA:1.20.1530.GENE3D); IPR006153 (PFAM); mobidb-lite (MOBIDB_LITE); mobidb-lite (MOBIDB_LITE); PTHR32468:SF117 (PANTHER); PTHR32468 (PANTHER); TMhelix (TMHMM); TMhelix (TMHMM); TMhelix (TMHMM); TMhelix (TMHMM); TMhelix (TMHMM); TMhelix (TMHMM); TMhelix (TMHMM); TMhelix (TMHMM); TMhelix (TMHMM); TMhelix (TMHMM); TMhelix (TMHMM); TMhelix (TMHMM)	P:GO:0006812; F:GO:0015299; C:GO:0016021; P:GO:0055085	(3/2/1)
24	565324173	aquaporin PIP2-1-like	1.6383e+07	3.74376e+06	4081.Solyc10g084120.1.1	5.3e-159	565.5	K09872		1BFFK@strNOG,1DTDT@virNOG,COG0580@NOG,KOG0223@euNOG	COG0580	GO:0005575,GO:0005623,GO:0005886,GO:0016020,GO:0044464,GO:0071944	[INTERPRO, BLASTED, MAPPED, ANNOTATED]	281	20	0	94.73	C:GO:0005773; C:GO:0005886; P:GO:0006833; P:GO:0009414; C:GO:0009506; F:GO:0015250; C:GO:0016021; P:GO:0055085	IPR000425 (PRINTS); IPR000425 (TIGRFAM); IPR000425 (PFAM); IPR023271 (G3DSA:1.20.1080.GENE3D); mobidb-lite (MOBIDB_LITE); PTHR45687:SF2 (PANTHER); IPR034294 (PANTHER); IPR000425 (CDD); IPR023271 (SUPERFAMILY); TMhelix (TMHMM); TMhelix (TMHMM); TMhelix (TMHMM); TMhelix (TMHMM); TMhelix (TMHMM); TMhelix (TMHMM)	F:GO:0015267; C:GO:0016020; P:GO:0055085	101 / 2 / 99
25	1026346657	calmodulin 5	3.59152e+07	17744417	4081.Solyc12g099990.1.1	7.1e-78	295	K02183		COG5126@NOG,KOG0027@euNOG	COG5126		[INTERPRO, BLASTED, MAPPED, ANNOTATED]	149	20	1.50975e-104	100	F:GO:0005509; P:GO:0019722	IPR002048 (SMART); G3DSA:1.10.238.10 (GENE3D); IPR002048 (PFAM); G3DSA:1.10.238.10 (GENE3D); G3DSA:1.10.238.10 (GENE3D); IPR039030 (PTHR23050:PANTHER); PTHR23050 (PANTHER); IPR002048 (PROSITE_PROFILES); IPR002048 (PROSITE_PROFILES); IPR002048 (PROSITE_PROFILES); IPR002048 (PROSITE_PROFILES); IPR002048 (CDD); IPR002048 (CDD); IPR011992 (SUPERFAMILY)	F:GO:0005509; P:GO:0019722	452 / 0 / 452
26	1007353085	two pore calcium channel protein 1B	2429923	1.34792e+06	4081.Solyc07g053970.2.1	0	1449.9	K16900		0INF7@euNOG,0XZT8@NOG,1C6NP@strNOG,1EKJE@virNOG	ENOG410XZT8	GO:0000325,GO:0003674,GO:0005215,GO:0005216,GO:0005244,GO:0005245,GO:0005261,GO:0005262,GO:0005575,GO:0005622,GO:0005623,GO:0005737,GO:0005773,GO:0005774,GO:0005794,GO:0005886,GO:0006810,GO:0006811,GO:0006812,GO:0006816,GO:0007154,GO:0007165,GO:0007275,GO:0008150,GO:0008324,GO:0009791,GO:0009845,GO:0009889,GO:0009987,GO:0010119,GO:0010565,GO:0015075,GO:0015085,GO:0015267,GO:0016020,GO:0019216,GO:…	[INTERPRO, BLASTED, MAPPED, ANNOTATED]	739	20	0	91.54	C:GO:0000325; F:GO:0005245; F:GO:0005509; C:GO:0005774; C:GO:0005794; P:GO:0006952; P:GO:0009845; P:GO:0010119; C:GO:0016021; P:GO:0019722; P:GO:0034765; F:GO:0042802; P:GO:0070588; P:GO:0080141	IPR002048 (SMART); IPR005821 (PFAM); IPR027359 (G3DSA:1.20.120.GENE3D); G3DSA:1.10.287.70 (GENE3D); G3DSA:1.10.238.10 (GENE3D); PTHR46988 (PANTHER); IPR002048 (PROSITE_PROFILES); IPR002048 (PROSITE_PROFILES); IPR002048 (CDD); SSF81324 (SUPERFAMILY); IPR011992 (SUPERFAMILY); SSF81324 (SUPERFAMILY); TMhelix (TMHMM); TMhelix (TMHMM); TMhelix (TMHMM); TMhelix (TMHMM); TMhelix (TMHMM); TMhelix (TMHMM)…	F:GO:0005216; F:GO:0005509; P:GO:0006811; C:GO:0016020; P:GO:0055085	12 / 0 / 12
27	723718419	PREDICTED: polyubiquitin	5.58078e+07	3.09708e+07	4081.Solyc07g064130.1.1	3e-252	875.9	K08770		1BQ31@strNOG,1DV02@virNOG,COG5272@NOG,KOG0001@euNOG	COG5272	GO:0005575,GO:0005622,GO:0005623,GO:0005634,GO:0005737,GO:0005773,GO:0006464,GO:0006508,GO:0006511,GO:0008150,GO:0008152,GO:0009056,GO:0009057,GO:0009751,GO:0009987,GO:0010033,GO:0014070,GO:0019538,GO:0019941,GO:0030163,GO:0036211,GO:0042221,GO:0043170,GO:0043226,GO:0043227,GO:0043229,GO:0043231,GO:0043412,GO:0043632,GO:0044237,GO:0044238,GO:0044248,GO:0044257,GO:0044260,GO:0044265,GO:0044267,GO:…	[INTERPRO, BLASTED, MAPPED, ANNOTATED]	457	20	0	99.79	C:GO:0005634; C:GO:0005840; P:GO:0009751; P:GO:0016567; P:GO:0019941; F:GO:0031386; F:GO:0031625	IPR019956 (PRINTS); IPR000626 (SMART); IPR000626 (PFAM); G3DSA:3.10.20.90 (GENE3D); PTHR10666:SF299 (PANTHER); PTHR10666 (PANTHER); PTHR10666 (PANTHER); PTHR10666 (PANTHER); PTHR10666:SF299 (PANTHER); PTHR10666:SF299 (PANTHER); PTHR10666:SF299 (PANTHER); IPR000626 (PROSITE_PROFILES); IPR000626 (PROSITE_PROFILES); IPR000626 (PROSITE_PROFILES); IPR000626 (PROSITE_PROFILES); IPR000626 (PROSITE_PROFI…	F:GO:0005515	468 / 0 / 468
28	1026346685	4113.PGSC0003DMT400058435				7.1e-78	295	K02183		COG5126@NOG,KOG0027@euNOG	COG5126										452 / 0 / 452
29	350536549	iron-regulated transporter 2 precursor	20512393	7.66085e+06	4081.Solyc02g069190.2.1	1.1e-190	671	K14709		11GP2@NOG,1BKKZ@strNOG,1DYGU@virNOG,KOG1558@euNOG	ENOG4111GP2	GO:0000041,GO:0000302,GO:0003674,GO:0005215,GO:0005375,GO:0005381,GO:0005575,GO:0005622,GO:0005623,GO:0005802,GO:0005886,GO:0006810,GO:0006811,GO:0006812,GO:0006825,GO:0006826,GO:0006950,GO:0006979,GO:0008150,GO:0008324,GO:0009607,GO:0009617,GO:0009719,GO:0009723,GO:0009725,GO:0009987,GO:0010033,GO:0010035,GO:0010038,GO:0010039,GO:0015075,GO:0015088,GO:0015675,GO:0016020,GO:0022857,GO:0022890,GO:…	[INTERPRO, BLASTED, MAPPED, ANNOTATED]	352	20	0	93.81	F:GO:0005385; C:GO:0005886; C:GO:0016021; P:GO:0071577	IPR003689 (PFAM); IPR004698 (TIGRFAM); mobidb-lite (MOBIDB_LITE); PTHR11040:SF130 (PANTHER); PTHR11040 (PANTHER); TMhelix (TMHMM); TMhelix (TMHMM); TMhelix (TMHMM); TMhelix (TMHMM); TMhelix (TMHMM); TMhelix (TMHMM); TMhelix (TMHMM); TMhelix (TMHMM)	F:GO:0005385; C:GO:0016020; C:GO:0016021; P:GO:0030001; F:GO:0046873; P:GO:0055085; P:GO:0071577	39 / 0 / 39
30	460398039	PREDICTED: protein NRT1/ PTR FAMILY 6.3-like	8.79956e+06	4.74259e+06	4081.Solyc08g007430.1.1	0	1165.2	K14638		1BEPF@strNOG,1DWW0@virNOG,COG3104@NOG,KOG1237@euNOG	COG3104	GO:0003674,GO:0005215,GO:0005575,GO:0005623,GO:0005886,GO:0006810,GO:0006811,GO:0006820,GO:0006950,GO:0008150,GO:0008509,GO:0009414,GO:0009415,GO:0009628,GO:0009987,GO:0010035,GO:0010167,GO:0015075,GO:0015103,GO:0015112,GO:0015698,GO:0015706,GO:0016020,GO:0022857,GO:0022891,GO:0022892,GO:0034220,GO:0042221,GO:0044464,GO:0044699,GO:0044763,GO:0044765,GO:0050896,GO:0051179,GO:0051234,GO:0055085,GO:…	[INTERPRO, BLASTED, MAPPED, ANNOTATED]	590	20	0	94.92	P:GO:0006857; P:GO:0010167; F:GO:0015112; P:GO:0015706; C:GO:0016021; P:GO:0055085	IPR000109 (PFAM); G3DSA:1.20.1250.20 (GENE3D); PTHR11654:SF440 (PANTHER); IPR000109 (PANTHER); IPR036259 (SUPERFAMILY); TMhelix (TMHMM); TMhelix (TMHMM); TMhelix (TMHMM); TMhelix (TMHMM); TMhelix (TMHMM); TMhelix (TMHMM); TMhelix (TMHMM); TMhelix (TMHMM); TMhelix (TMHMM); TMhelix (TMHMM); TMhelix (TMHMM)	C:GO:0016020; F:GO:0022857; P:GO:0055085	69 / 5 / 64
31	1104637956	PREDICTED: plasma membrane-associated cation-binding protein 1	9221917	7.61449e+06	4081.Solyc10g005100.2.1	2.1e-101	373.6			0IYJB@euNOG,0YIYH@NOG,1BSM8@strNOG,1E4G8@virNOG	ENOG410YIYH	GO:0000226,GO:0001558,GO:0002237,GO:0003674,GO:0005488,GO:0005507,GO:0005509,GO:0005515,GO:0005516,GO:0005543,GO:0005546,GO:0005547,GO:0005575,GO:0005622,GO:0005623,GO:0005737,GO:0005856,GO:0005874,GO:0005881,GO:0005886,GO:0005911,GO:0006464,GO:0006497,GO:0006498,GO:0006499,GO:0006950,GO:0006970,GO:0006996,GO:0007010,GO:0007017,GO:0007154,GO:0008017,GO:0008092,GO:0008150,GO:0008152,GO:0008289,GO:…	[INTERPRO, BLASTED, MAPPED, ANNOTATED]	201	20	3.79734e-81	94.27	C:GO:0046658	IPR008469 (PFAM); mobidb-lite (MOBIDB_LITE); IPR008469 (PANTHER); PTHR38522:SF2 (PANTHER)	C:GO:0046658	2 / 0 / 2
32	460395832	PREDICTED: cyprosin	8.08288e+06	1.00567e+07	4081.Solyc07g051850.2.1	3.9e-301	1038.5	K08245		0XNV7@NOG,1BJFM@strNOG,1DQEY@virNOG,KOG1339@euNOG	ENOG410XNV7	GO:0005575,GO:0005622,GO:0005623,GO:0005737,GO:0005773,GO:0043226,GO:0043227,GO:0043229,GO:0043231,GO:0044424,GO:0044444,GO:0044464	[INTERPRO, BLASTED, MAPPED, ANNOTATED]	508	20	0	91.78	F:GO:0004190; P:GO:0006508; P:GO:0006629; P:GO:0030163	IPR001461 (PRINTS); IPR008139 (SMART); IPR007856 (PFAM); IPR033121 (PFAM); G3DSA:1.10.225.10 (GENE3D); IPR008138 (PFAM); IPR021109 (G3DSA:2.40.70.GENE3D); PTHR13683:SF776 (PANTHER); IPR001461 (PANTHER); IPR033121 (PROSITE_PROFILES); IPR008139 (PROSITE_PROFILES); IPR008139 (PROSITE_PROFILES); IPR033869 (CDD); IPR021109 (SUPERFAMILY); IPR011001 (SUPERFAMILY); TMhelix (TMHMM)	F:GO:0004190; P:GO:0006508; P:GO:0006629	318 / 0 / 318
33	460410883	PREDICTED: patellin-3-like	6.22354e+06	3.30065e+06	4081.Solyc11g051160.1.1	0	1101.3	K19996		0XRSQ@NOG,1BDXY@strNOG,1DRVJ@virNOG,KOG1471@euNOG	ENOG410XRSQ	GO:0005575,GO:0005622,GO:0005623,GO:0005737,GO:0005794,GO:0005886,GO:0009507,GO:0009536,GO:0016020,GO:0043226,GO:0043227,GO:0043229,GO:0043231,GO:0044424,GO:0044444,GO:0044464,GO:0071944	[INTERPRO, BLASTED, MAPPED, ANNOTATED]	589	20	0	93.85	P:GO:0006810; C:GO:0016021	IPR001251 (SMART); IPR011074 (SMART); IPR011074 (PFAM); IPR036865 (G3DSA:3.40.525.GENE3D); IPR001251 (PFAM); mobidb-lite (MOBIDB_LITE); mobidb-lite (MOBIDB_LITE); mobidb-lite (MOBIDB_LITE); mobidb-lite (MOBIDB_LITE); mobidb-lite (MOBIDB_LITE); mobidb-lite (MOBIDB_LITE); PTHR45932:SF9 (PANTHER); PTHR45932 (PANTHER); IPR001251 (PROSITE_PROFILES); IPR009038 (PROSITE_PROFILES); IPR001251 (CDD); IPR03…	no GO terms	64 / 0 / 64
34	1007363464	subtilisin-like protease precursor	6.72458e+06	6.30164e+06	4081.Solyc08g079920.1.1	0	1470.3			0II14@euNOG,1BF7D@strNOG,1DT5J@virNOG,COG1404@NOG	COG1404	GO:0003674,GO:0003824,GO:0004175,GO:0004252,GO:0005575,GO:0005618,GO:0005623,GO:0008150,GO:0008152,GO:0008233,GO:0008236,GO:0016787,GO:0017171,GO:0030312,GO:0044464,GO:0070011,GO:0071944	[INTERPRO, BLASTED, MAPPED, ANNOTATED]	746	20	0	88.16	F:GO:0004252; P:GO:0006508	IPR015500 (PRINTS); G3DSA:2.60.40.2310 (GENE3D); G3DSA:3.50.30.30 (GENE3D); IPR036852 (G3DSA:3.40.50.GENE3D); IPR010259 (PFAM); IPR000209 (PFAM); IPR003137 (PFAM); IPR037045 (G3DSA:3.30.70.GENE3D); IPR041469 (PFAM); PTHR10795:SF620 (PANTHER); PTHR10795 (PANTHER); cd02120 (CDD); IPR034197 (CDD); IPR036852 (SUPERFAMILY); TMhelix (TMHMM)	F:GO:0004252; P:GO:0006508	269 / 20 / 249
35	350536469	iron-regulated transporter 1 precursor	7.76174e+06	5.49432e+06	4081.Solyc02g069200.1.1	2.1e-189	666.8	K14709		11GP2@NOG,1BKKZ@strNOG,1DYGU@virNOG,KOG1558@euNOG	ENOG4111GP2	GO:0000041,GO:0000302,GO:0003674,GO:0005215,GO:0005375,GO:0005381,GO:0005575,GO:0005622,GO:0005623,GO:0005802,GO:0005886,GO:0006810,GO:0006811,GO:0006812,GO:0006825,GO:0006826,GO:0006950,GO:0006979,GO:0008150,GO:0008324,GO:0009607,GO:0009617,GO:0009719,GO:0009723,GO:0009725,GO:0009987,GO:0010033,GO:0010035,GO:0010038,GO:0010039,GO:0015075,GO:0015088,GO:0015675,GO:0016020,GO:0022857,GO:0022890,GO:…	[INTERPRO, BLASTED, MAPPED, ANNOTATED]	350	20	0	93.14	F:GO:0005385; C:GO:0005886; C:GO:0016021; P:GO:0071577	IPR003689 (PFAM); IPR004698 (TIGRFAM); PTHR11040 (PANTHER); PTHR11040:SF130 (PANTHER); TMhelix (TMHMM); TMhelix (TMHMM); TMhelix (TMHMM); TMhelix (TMHMM); TMhelix (TMHMM); TMhelix (TMHMM); TMhelix (TMHMM); TMhelix (TMHMM)	F:GO:0005385; C:GO:0016020; C:GO:0016021; P:GO:0030001; F:GO:0046873; P:GO:0055085; P:GO:0071577	39 / 0 / 39
36	460412029	PREDICTED: high affinity nitrate transporter 2.4-like [Solanum lycopersicum]		2.60836e+06	4081.Solyc11g069760.1.1	2.6e-98	363.2	K02575		0Y9DK@NOG	ENOG410Y9DK										NA
37	460404122	PREDICTED: uncharacterized protein LOC101257107	1.82884e+07		4081.Solyc09g075410.2.1	5e-114	415.6			0J17D@euNOG,0XS0C@NOG,1BSXY@strNOG,1E4TH@virNOG	ENOG410XS0C										NA
38	460401047	PREDICTED: polyphenol oxidase E, chloroplastic-like	2.39949e+07		4081.Solyc08g074690.2.1	0	1211.4	K00422		0JNJ4@euNOG,0Z0IN@NOG,1BZ4K@strNOG,1EBT5@virNOG	ENOG410Z0IN										NA
39	1104633904	PREDICTED: pistil-specific extensin-like protein	7312839		4113.PGSC0003DMT400033792	2.3e-96	356.7			0IYS3@euNOG,0YZ4T@NOG,1BT6F@strNOG,1E595@virNOG	ENOG410YZ4T										NA
40	22001520	AMT11_SOLLC RecName: Full=Ammonium transporter 1 member 1; AltName: Full=LeAMT1;1	2.25068e+07	2.89184e+07	4081.Solyc09g090730.1.1	2.1e-283	979.5	K03320		1BETM@strNOG,1DSR6@virNOG,COG0004@NOG,KOG0682@euNOG	COG0004	GO:0001763,GO:0003674,GO:0005215,GO:0005575,GO:0005622,GO:0005623,GO:0005634,GO:0005886,GO:0005911,GO:0006461,GO:0006810,GO:0006811,GO:0006812,GO:0006820,GO:0007275,GO:0008150,GO:0008324,GO:0008509,GO:0008519,GO:0009506,GO:0009628,GO:0009653,GO:0009719,GO:0009725,GO:0009737,GO:0009791,GO:0009886,GO:0009887,GO:0009987,GO:0010015,GO:0010033,GO:0010101,GO:0010102,GO:0010311,GO:0015075,GO:0015101,GO:…	[INTERPRO, BLASTED, MAPPED, ANNOTATED]	488	20	0	94.04	F:GO:0003676; F:GO:0004523; C:GO:0005887; F:GO:0008519; P:GO:0072488; P:GO:0090502	IPR024041 (PFAM); IPR029020 (G3DSA:1.10.3430.GENE3D); IPR001905 (TIGRFAM); PTHR11730 (PANTHER); PTHR11730:SF97 (PANTHER); SSF111352 (SUPERFAMILY); TMhelix (TMHMM); TMhelix (TMHMM); TMhelix (TMHMM); TMhelix (TMHMM); TMhelix (TMHMM); TMhelix (TMHMM); TMhelix (TMHMM); TMhelix (TMHMM); TMhelix (TMHMM); TMhelix (TMHMM); TMhelix (TMHMM)	F:GO:0008519; P:GO:0015696; C:GO:0016020; P:GO:0072488	2 / 0 / 2
41	38605630	ATP9_SOLLC RecName: Full=ATP synthase subunit 9, mitochondrial; AltName: Full=Lipid-binding protein	5.34633e+06	1.18542e+06	39947.LOC_Osm1g00430.1	1.7e-24	116.7	K02128		0J3XJ@euNOG,0U1CI@lilNOG,123ET@NOG,15YSS@poaNOG,1BV6U@strNOG,1E7V0@virNOG	ENOG41123ET	GO:0005575,GO:0005622,GO:0005623,GO:0005737,GO:0005739,GO:0005740,GO:0016020,GO:0031090,GO:0031966,GO:0031967,GO:0031975,GO:0043226,GO:0043227,GO:0043229,GO:0043231,GO:0044422,GO:0044424,GO:0044429,GO:0044444,GO:0044446,GO:0044464	[INTERPRO, BLASTED, MAPPED, ANNOTATED]	74	20	2.77252e-18	98.88	F:GO:0005524; F:GO:0008289; F:GO:0015078; P:GO:0015986; C:GO:0016021; C:GO:0031966; C:GO:0045263	IPR000454 (PRINTS); IPR002379 (PFAM); IPR038662 (G3DSA:1.20.20.GENE3D); IPR000454 (PANTHER); PTHR10031:SF14 (PANTHER); IPR000454 (HAMAP); IPR035921 (SUPERFAMILY); TMhelix (TMHMM); TMhelix (TMHMM)	F:GO:0015078; P:GO:0015986; C:GO:0033177; C:GO:0045263; P:GO:1902600	NA
42	525314382	putative high-affinity nitrate transporter	6.13418e+06		4113.PGSC0003DMT400031304	3.1e-301	1038.9	K02575	NO2t,NO3t	0IE1F@euNOG,1BGFS@strNOG,1DUD5@virNOG,COG2223@NOG	COG2223	GO:0003674,GO:0005215,GO:0005575,GO:0005623,GO:0005886,GO:0006810,GO:0006811,GO:0006820,GO:0007275,GO:0008150,GO:0008509,GO:0009791,GO:0009987,GO:0010035,GO:0010167,GO:0015075,GO:0015103,GO:0015112,GO:0015698,GO:0015706,GO:0016020,GO:0022622,GO:0022857,GO:0022891,GO:0022892,GO:0032501,GO:0032502,GO:0034220,GO:0042221,GO:0044464,GO:0044699,GO:0044707,GO:0044763,GO:0044765,GO:0044767,GO:0048364,GO:…									NA
43	460408499	PREDICTED: trypsin inhibitor 1-like	1.26202e+07	5.4716e+06	4081.Solyc09g084460.2.1	4.7e-19	99			0J57V@euNOG,0Z25M@NOG,1BWQG@strNOG,1E905@virNOG	ENOG410Z25M	GO:0005575,GO:0005576,GO:0005618,GO:0005623,GO:0006950,GO:0006952,GO:0008150,GO:0009607,GO:0009620,GO:0030312,GO:0044464,GO:0050832,GO:0050896,GO:0051704,GO:0051707,GO:0071944	[INTERPRO, BLASTED, MAPPED, ANNOTATED]	94	20	7.44674e-62	88.24	F:GO:0004867; C:GO:0005576; C:GO:0005773; P:GO:0009611; P:GO:0010951	IPR000864 (PRINTS); G3DSA:3.30.10.10 (GENE3D); IPR000864 (PFAM); PTHR33091:SF34 (PANTHER); IPR000864 (PANTHER); IPR000864 (PRODOM); IPR036354 (SUPERFAMILY)	F:GO:0004867; P:GO:0009611	NA
44	460403785	PREDICTED: probable linoleate 9S-lipoxygenase 5	2.12718e+07	7.0419e+06	4081.Solyc09g075870.1.1	0	1759.6	K15718		0IE5Q@euNOG,0YN4N@NOG	ENOG410YN4N		[INTERPRO, BLASTED, MAPPED, ANNOTATED]	854	20	0	88.56	F:GO:0005515; F:GO:0016702; P:GO:0031408; F:GO:0046872; P:GO:0055114	IPR001246 (PRINTS); IPR013819 (PRINTS); IPR001024 (SMART); IPR027433 (G3DSA:4.10.372.GENE3D); IPR001024 (PFAM); IPR013819 (PFAM); G3DSA:2.60.60.20 (GENE3D); G3DSA:1.20.245.10 (GENE3D); G3DSA:3.10.450.60 (GENE3D); G3DSA:4.10.375.10 (GENE3D); mobidb-lite (MOBIDB_LITE); IPR000907 (PANTHER); PTHR11771:SF121 (PANTHER); IPR001024 (PROSITE_PROFILES); IPR013819 (PROSITE_PROFILES); IPR042057 (CDD); IPR036…	F:GO:0005515; F:GO:0016491; F:GO:0016702; F:GO:0046872; P:GO:0055114	65 / 2 / 63
45	460370044	PREDICTED: V-type proton ATPase subunit a3	9717476	6.73045e+06	4081.Solyc01g110120.2.1	0	1613.6	K02154		1BE5S@strNOG,1DQ11@virNOG,COG1269@NOG,KOG2189@euNOG	COG1269	GO:0000325,GO:0003674,GO:0003824,GO:0005215,GO:0005575,GO:0005622,GO:0005623,GO:0005737,GO:0005739,GO:0005773,GO:0005774,GO:0005794,GO:0005886,GO:0006139,GO:0006163,GO:0006164,GO:0006461,GO:0006725,GO:0006753,GO:0006754,GO:0006793,GO:0006796,GO:0006807,GO:0006810,GO:0006811,GO:0006812,GO:0006818,GO:0006873,GO:0006875,GO:0006882,GO:0007154,GO:0008150,GO:0008152,GO:0009058,GO:0009116,GO:0009117,GO:…	[INTERPRO, BLASTED, MAPPED, ANNOTATED]	820	20	0	94.38	C:GO:0000220; F:GO:0003677; F:GO:0003678; F:GO:0005524; C:GO:0005634; P:GO:0006270; P:GO:0007035; C:GO:0016021; C:GO:0016471; P:GO:0032508; C:GO:0042555; F:GO:0046961; F:GO:0051117; P:GO:1902600	Coil (COILS); IPR026028 (PIRSF); IPR002490 (PFAM); IPR002490 (PANTHER); PTHR11629:SF95 (PANTHER); TMhelix (TMHMM); TMhelix (TMHMM); TMhelix (TMHMM); TMhelix (TMHMM); TMhelix (TMHMM); TMhelix (TMHMM)	C:GO:0000220; F:GO:0015078; C:GO:0033179; P:GO:1902600	161 / 2 / 159
46	960513908	V-type proton ATPase subunit B2 [Solanum lycopersicum]		4.50306e+06	4081.Solyc10g055670.1.1	1.6e-275	953.4	K02147		1BK8D@strNOG,1DZBW@virNOG,COG1156@NOG,KOG1351@euNOG	COG1156	GO:0005575,GO:0005622,GO:0005623,GO:0005737,GO:0005773,GO:0005774,GO:0016020,GO:0031090,GO:0043226,GO:0043227,GO:0043229,GO:0043231,GO:0044422,GO:0044424,GO:0044437,GO:0044444,GO:0044446,GO:0044464									253 / 0 / 253
47	460366699	PREDICTED: CASP-like protein 1E2	4042912		4081.Solyc01g067330.2.1	9.7e-96	354.8			0J0AW@euNOG,0YQ35@NOG,1BRTD@strNOG,1E3N7@virNOG	ENOG410YQ35	GO:0005575,GO:0005623,GO:0005886,GO:0005911,GO:0009506,GO:0016020,GO:0030054,GO:0044464,GO:0055044,GO:0071944									NA
48	350535937	plasma membrane ATPase 2	5.30376e+06	3.28933e+06	4081.Solyc06g071100.2.1	0	1857.8	K01535	ATPS	1BF5R@strNOG,1DT3T@virNOG,COG0474@NOG,KOG0205@euNOG	COG0474	GO:0005575,GO:0005623,GO:0005886,GO:0016020,GO:0044464,GO:0071944	[INTERPRO, BLASTED, MAPPED, ANNOTATED]	956	20	0	99.23	F:GO:0005524; C:GO:0005886; F:GO:0008553; C:GO:0016021; F:GO:0016787; F:GO:0046872; P:GO:0051453; P:GO:0120029	Coil (COILS); PR00119 (PRINTS); IPR001757 (PRINTS); IPR004014 (SMART); PF00702 (PFAM); G3DSA:1.20.1110.10 (GENE3D); PF00122 (PFAM); IPR001757 (TIGRFAM); IPR004014 (PFAM); IPR023299 (G3DSA:3.40.1110.GENE3D); G3DSA:1.20.1110.10 (GENE3D); IPR006534 (TIGRFAM); PTHR42861:SF73 (PANTHER); PTHR42861 (PANTHER); IPR006534 (CDD); IPR008250 (SUPERFAMILY); IPR036412 (SUPERFAMILY); IPR023298 (SUPERFAMILY); TMh…	F:GO:0000166; F:GO:0008553; C:GO:0016021; P:GO:0120029	454 / 7 / 447
49	460379085	PREDICTED: V-type proton ATPase subunit C	1.27035e+07		3847.GLYMA16G26220.2	3.8e-176	622.9	K02148		1BD0Y@strNOG,1DTUQ@virNOG,COG5127@NOG,KOG2909@euNOG	COG5127	GO:0000221,GO:0000325,GO:0000902,GO:0003674,GO:0003824,GO:0005215,GO:0005575,GO:0005622,GO:0005623,GO:0005737,GO:0005773,GO:0005774,GO:0005794,GO:0005886,GO:0006109,GO:0006139,GO:0006152,GO:0006163,GO:0006195,GO:0006200,GO:0006725,GO:0006753,GO:0006793,GO:0006796,GO:0006807,GO:0006810,GO:0006811,GO:0006812,GO:0006818,GO:0008150,GO:0008152,GO:0008324,GO:0009056,GO:0009058,GO:0009116,GO:0009117,GO:…									116 / 0 / 116
50	350539245	nitrate transporter NRT2.3	2.25822e+06		4113.PGSC0003DMT400002924	3.4e-292	1008.8	K02575	NO2t,NO3t	0IE1F@euNOG,1BGFS@strNOG,1DUD5@virNOG,COG2223@NOG	COG2223	GO:0003674,GO:0005215,GO:0005575,GO:0005623,GO:0005886,GO:0006810,GO:0006811,GO:0006820,GO:0007275,GO:0008150,GO:0008509,GO:0009791,GO:0009987,GO:0010035,GO:0010167,GO:0015075,GO:0015103,GO:0015112,GO:0015698,GO:0015706,GO:0016020,GO:0022622,GO:0022857,GO:0022891,GO:0022892,GO:0032501,GO:0032502,GO:0034220,GO:0042221,GO:0044464,GO:0044699,GO:0044707,GO:0044763,GO:0044765,GO:0044767,GO:0048364,GO:…									NA
51	1104167506	WCOR413-like plant cold acclimation protein	753734	676068	4081.Solyc01g109170.2.1	1e-108	397.9			0IVQJ@euNOG,11SCF@NOG,1BNK7@strNOG,1E0DW@virNOG	ENOG4111SCF	GO:0005575,GO:0005622,GO:0005623,GO:0005737,GO:0005773,GO:0005886,GO:0006950,GO:0007154,GO:0008150,GO:0009266,GO:0009409,GO:0009414,GO:0009415,GO:0009605,GO:0009628,GO:0009631,GO:0009719,GO:0009725,GO:0009737,GO:0009987,GO:0009991,GO:0010033,GO:0010035,GO:0016020,GO:0031668,GO:0033554,GO:0033993,GO:0042221,GO:0042631,GO:0043226,GO:0043227,GO:0043229,GO:0043231,GO:0044424,GO:0044444,GO:0044464,GO:…	[INTERPRO, BLASTED, MAPPED, ANNOTATED]	198	20	6.86657e-130	91.44	C:GO:0016021	IPR008892 (PFAM); PTHR33596:SF15 (PANTHER); IPR008892 (PANTHER); TMhelix (TMHMM); TMhelix (TMHMM); TMhelix (TMHMM); TMhelix (TMHMM); TMhelix (TMHMM)	C:GO:0016021	NA
52	565324135	tonoplast intrinsic protein 2.2	3302938	5552193	4081.Solyc03g120470.2.1	8.7e-129	464.9	K00784		1BIF7@strNOG,1DWC5@virNOG,COG0580@NOG,COG1234@NOG,KOG0223@euNOG,KOG2121@euNOG	COG0580	GO:0003674,GO:0003824,GO:0004518,GO:0004519,GO:0004521,GO:0004540,GO:0006139,GO:0006396,GO:0006399,GO:0006725,GO:0006807,GO:0008033,GO:0008150,GO:0008152,GO:0009987,GO:0010467,GO:0016070,GO:0016787,GO:0016788,GO:0016891,GO:0016893,GO:0031123,GO:0034470,GO:0034641,GO:0034660,GO:0042780,GO:0042781,GO:0043170,GO:0043628,GO:0044237,GO:0044238,GO:0044260,GO:0046483,GO:0071704,GO:0090304,GO:0090305,GO:…	[INTERPRO, BLASTED, MAPPED, ANNOTATED]	249	20	3.04384e-173	88.7	F:GO:0015267; C:GO:0016021; P:GO:0055085	IPR000425 (PRINTS); IPR000425 (PFAM); IPR023271 (G3DSA:1.20.1080.GENE3D); IPR000425 (TIGRFAM); IPR034294 (PANTHER); PTHR45665:SF15 (PANTHER); IPR000425 (CDD); IPR023271 (SUPERFAMILY); TMhelix (TMHMM); TMhelix (TMHMM); TMhelix (TMHMM); TMhelix (TMHMM); TMhelix (TMHMM); TMhelix (TMHMM); TMhelix (TMHMM)	F:GO:0015267; C:GO:0016020; P:GO:0055085	101 / 2 / 99
53	460396674	PREDICTED: zinc transporter 5-like	5.68381e+06	5.83776e+06	4081.Solyc07g043200.1.1	1.7e-191	673.7	K14709		11GP2@NOG,1BI6Z@strNOG,1DW3Y@virNOG,KOG1558@euNOG	ENOG4111GP2		[INTERPRO, BLASTED, MAPPED, ANNOTATED]	342	20	0	84.84	F:GO:0005385; C:GO:0005886; C:GO:0016021; P:GO:0071577	IPR004698 (TIGRFAM); IPR003689 (PFAM); PTHR11040:SF165 (PANTHER); PTHR11040 (PANTHER); TMhelix (TMHMM); TMhelix (TMHMM); TMhelix (TMHMM); TMhelix (TMHMM); TMhelix (TMHMM); TMhelix (TMHMM); TMhelix (TMHMM); TMhelix (TMHMM); TMhelix (TMHMM)	F:GO:0005385; C:GO:0016020; C:GO:0016021; P:GO:0030001; F:GO:0046873; P:GO:0055085; P:GO:0071577	39 / 0 / 39
54	727346107	aquaporin TIP2-1	2.47415e+06		4081.Solyc12g044330.1.1	2.7e-130	469.9	K09873		1BKP0@strNOG,1DYIN@virNOG,COG0580@NOG,KOG0223@euNOG	COG0580	GO:0000322,GO:0000325,GO:0000326,GO:0003674,GO:0005215,GO:0005275,GO:0005372,GO:0005575,GO:0005618,GO:0005622,GO:0005623,GO:0005737,GO:0005773,GO:0005774,GO:0005794,GO:0005886,GO:0005911,GO:0006810,GO:0006811,GO:0006812,GO:0006833,GO:0008150,GO:0009505,GO:0009506,GO:0009507,GO:0009526,GO:0009536,GO:0009705,GO:0009941,GO:0009987,GO:0015200,GO:0015250,GO:0015267,GO:0015695,GO:0015837,GO:0015843,GO:…									101 / 2 / 99
55	460367134	PREDICTED: basic 7S globulin-like	1972390	1.67419e+06	4081.Solyc01g079940.2.1	2.5e-253	879.4			0XNV7@NOG,KOG1339@euNOG	ENOG410XNV7		[INTERPRO, BLASTED, MAPPED, ANNOTATED]	430	20	0	91.57	F:GO:0004190; P:GO:0006508; C:GO:0016021; P:GO:0030163	IPR032861 (PFAM); IPR021109 (G3DSA:2.40.70.GENE3D); IPR021109 (G3DSA:2.40.70.GENE3D); IPR032799 (PFAM); IPR001461 (PANTHER); PTHR13683:SF735 (PANTHER); IPR033121 (PROSITE_PROFILES); IPR021109 (SUPERFAMILY)	F:GO:0004190; P:GO:0006508	318 / 0 / 318
56	723688012	PREDICTED: high-affinity nitrate transporter 3.2-like	3.45586e+07	1.78504e+07	4081.Solyc03g112100.2.1	3.3e-110	402.9			0IYAK@euNOG,11P96@NOG,1BQZE@strNOG,1E2T4@virNOG	ENOG4111P96	GO:0003674,GO:0005215,GO:0005575,GO:0005623,GO:0005886,GO:0006810,GO:0006811,GO:0006820,GO:0006950,GO:0008150,GO:0008509,GO:0009611,GO:0009987,GO:0010035,GO:0010167,GO:0015075,GO:0015103,GO:0015112,GO:0015698,GO:0015706,GO:0016020,GO:0022857,GO:0022891,GO:0022892,GO:0034220,GO:0042221,GO:0044464,GO:0044699,GO:0044763,GO:0044765,GO:0050896,GO:0051179,GO:0051234,GO:0055085,GO:0071705,GO:0071944,GO:…	[INTERPRO, BLASTED, MAPPED, ANNOTATED]	203	20	3.36861e-136	86.39	C:GO:0005886; P:GO:0010167; F:GO:0015112; P:GO:0015706; C:GO:0016021; P:GO:0042128	IPR016605 (PIRSF); IPR016605 (PFAM); PTHR34806:SF1 (PANTHER); IPR016605 (PANTHER); TMhelix (TMHMM); TMhelix (TMHMM)	P:GO:0010167; P:GO:0015706	NA
57	350538805	annexin p34	6.82927e+06	3.15508e+06	4081.Solyc04g073990.2.1	1.7e-174	617.1	K17095		0XPUN@NOG,1BIDN@strNOG,1DWAF@virNOG,KOG0819@euNOG	ENOG410XPUN	GO:0000166,GO:0001882,GO:0001883,GO:0003674,GO:0003824,GO:0004601,GO:0005488,GO:0005507,GO:0005509,GO:0005515,GO:0005524,GO:0005575,GO:0005576,GO:0005618,GO:0005622,GO:0005623,GO:0005737,GO:0005739,GO:0005773,GO:0005774,GO:0005829,GO:0005886,GO:0005911,GO:0006810,GO:0006811,GO:0006812,GO:0006813,GO:0006816,GO:0006950,GO:0006970,GO:0006979,GO:0008150,GO:0008152,GO:0008270,GO:0009266,GO:0009408,GO:…	[INTERPRO, BLASTED, MAPPED, ANNOTATED]	314	20	0	95.21	F:GO:0004601; F:GO:0005507; F:GO:0005509; F:GO:0005524; F:GO:0005544; C:GO:0005618; C:GO:0005739; C:GO:0005774; C:GO:0005829; C:GO:0005886; F:GO:0008270; P:GO:0009408; P:GO:0009409; P:GO:0009414; C:GO:0009506; C:GO:0009570; C:GO:0009579; P:GO:0009651; P:GO:0009737; F:GO:0042803; P:GO:0046686; C:GO:0048046; P:GO:0070588; P:GO:0080022; P:GO:0098869; P:GO:0110128	IPR001464 (PRINTS); IPR009118 (PRINTS); IPR018502 (SMART); IPR037104 (G3DSA:1.10.220.GENE3D); IPR037104 (G3DSA:1.10.220.GENE3D); IPR037104 (G3DSA:1.10.220.GENE3D); IPR037104 (G3DSA:1.10.220.GENE3D); IPR018502 (PFAM); PTHR10502:SF187 (PANTHER); PTHR10502 (PANTHER); SSF47874 (SUPERFAMILY)	F:GO:0005509; F:GO:0005544	542 / 0 / 542
58	723704436	PREDICTED: ABC transporter B family member 21	8.68223e+06	6.62048e+06	4081.Solyc06g009290.2.1	0	2414	K05658		1BHY7@strNOG,1DU19@virNOG,COG1132@NOG,KOG0055@euNOG	COG1132	GO:0003674,GO:0003824,GO:0005215,GO:0005575,GO:0005623,GO:0005886,GO:0005911,GO:0006139,GO:0006152,GO:0006163,GO:0006195,GO:0006200,GO:0006725,GO:0006753,GO:0006793,GO:0006796,GO:0006807,GO:0006810,GO:0006855,GO:0007154,GO:0007165,GO:0007275,GO:0008150,GO:0008152,GO:0008544,GO:0008559,GO:0009056,GO:0009116,GO:0009117,GO:0009119,GO:0009123,GO:0009125,GO:0009126,GO:0009128,GO:0009141,GO:0009143,GO:…	[INTERPRO, BLASTED, MAPPED, ANNOTATED]	1287	20	0	95.16	F:GO:0005524; C:GO:0005886; C:GO:0016021; F:GO:0016887; F:GO:0042626; P:GO:0055085	IPR003593 (SMART); G3DSA:3.40.50.300 (GENE3D); IPR036640 (G3DSA:1.20.1560.GENE3D); IPR003439 (PFAM); IPR036640 (G3DSA:1.20.1560.GENE3D); IPR003439 (PFAM); IPR011527 (PFAM); G3DSA:3.40.50.300 (GENE3D); mobidb-lite (MOBIDB_LITE); mobidb-lite (MOBIDB_LITE); mobidb-lite (MOBIDB_LITE); mobidb-lite (MOBIDB_LITE); mobidb-lite (MOBIDB_LITE); PTHR24221:SF516 (PANTHER); IPR039421 (PANTHER); IPR003439 (PROS…	F:GO:0005524; C:GO:0016021; F:GO:0016887; F:GO:0042626; P:GO:0055085	263 / 15 / 248
59	460400642	PREDICTED: novel plant SNARE 11 [Solanum lycopersicum]		192045	4081.Solyc08g077550.2.1	1.7e-135	487.3	K08494		0IGS9@euNOG,0Y048@NOG,1BHJU@strNOG,1DV7W@virNOG	ENOG410Y048	GO:0000910,GO:0003674,GO:0005484,GO:0005488,GO:0005515,GO:0005575,GO:0005622,GO:0005623,GO:0005737,GO:0005886,GO:0007049,GO:0008150,GO:0009504,GO:0009987,GO:0016020,GO:0022402,GO:0044424,GO:0044444,GO:0044464,GO:0044699,GO:0044763,GO:0051301,GO:0071944									NA
60	460370493	PREDICTED: lysM domain-containing GPI-anchored protein 2	3.56497e+06	3.09917e+06	4081.Solyc01g112080.2.1	1.4e-198	697.2			0IFUJ@euNOG,0XV98@NOG,1BCRC@strNOG,1DQP7@virNOG	ENOG410XV98	GO:0003674,GO:0005488,GO:0005575,GO:0005623,GO:0005886,GO:0005911,GO:0008061,GO:0009506,GO:0016020,GO:0030054,GO:0031224,GO:0031225,GO:0031226,GO:0044425,GO:0044459,GO:0044464,GO:0046658,GO:0055044,GO:0071944,GO:0097367	[INTERPRO, BLASTED, MAPPED, ANNOTATED]	345	20	0	83.23	F:GO:0008061; C:GO:0009506; C:GO:0016021; C:GO:0046658	IPR018392 (SMART); IPR036779 (G3DSA:3.10.350.GENE3D); IPR018392 (PFAM); IPR036779 (G3DSA:3.10.350.GENE3D); PTHR33734:SF11 (PANTHER); PTHR33734 (PANTHER); IPR018392 (PROSITE_PROFILES); IPR018392 (PROSITE_PROFILES); IPR018392 (CDD); IPR018392 (CDD); SSF54106 (SUPERFAMILY); SSF54106 (SUPERFAMILY)	no GO terms	NA
61	1000232033	glutamine synthetase	3.24343e+06	2.41151e+06	4081.Solyc11g011380.1.1	6.8e-212	741.5	K01915	GLNS	1BBW6@strNOG,1DPUW@virNOG,COG0174@NOG,KOG0683@euNOG	COG0174	GO:0003674,GO:0003824,GO:0004356,GO:0005575,GO:0005622,GO:0005623,GO:0005737,GO:0005829,GO:0006082,GO:0006807,GO:0008150,GO:0008152,GO:0009987,GO:0016211,GO:0016874,GO:0016879,GO:0016880,GO:0042126,GO:0042128,GO:0043436,GO:0044237,GO:0044281,GO:0044424,GO:0044444,GO:0044464,GO:0044710,GO:0071704,GO:0071941,GO:2001057	[INTERPRO, BLASTED, MAPPED, ANNOTATED]	354	20	0	97.89	F:GO:0004356; F:GO:0005524; C:GO:0005737; P:GO:0006542	IPR008146 (SMART); IPR008147 (PFAM); IPR036651 (G3DSA:3.10.20.GENE3D); G3DSA:3.30.590.40 (GENE3D); IPR008146 (PFAM); PTHR20852 (PANTHER); PTHR20852:SF87 (PANTHER); IPR014746 (SUPERFAMILY); IPR036651 (SUPERFAMILY)	F:GO:0003824; F:GO:0004356; P:GO:0006542; P:GO:0006807	109 / 41 / 68
62	26454609	14337_SOLLC RecName: Full=14-3-3 protein 7	8.24239e+06	5.17204e+06	4113.PGSC0003DMT400016422	4.5e-133	479.2	K06630		1BCT2@strNOG,1DQQW@virNOG,COG5040@NOG,KOG0841@euNOG	COG5040	GO:0000166,GO:0001882,GO:0001883,GO:0003674,GO:0005488,GO:0005515,GO:0005524,GO:0005575,GO:0005622,GO:0005623,GO:0005737,GO:0005739,GO:0005829,GO:0005886,GO:0005911,GO:0007154,GO:0007165,GO:0008150,GO:0009506,GO:0009719,GO:0009725,GO:0009737,GO:0009741,GO:0009742,GO:0009755,GO:0009987,GO:0010033,GO:0014070,GO:0016020,GO:0017076,GO:0019899,GO:0023052,GO:0030054,GO:0030554,GO:0032549,GO:0032550,GO:…	[INTERPRO, BLASTED, MAPPED, ANNOTATED]	252	20	0	98.35	P:GO:0007165; P:GO:0010266; F:GO:0019904; F:GO:0046982; F:GO:0051117; P:GO:0090378	Coil (COILS); Coil (COILS); IPR000308 (PRINTS); IPR023410 (SMART); IPR000308 (PIRSF); IPR023410 (PFAM); IPR036815 (G3DSA:1.20.190.GENE3D); PTHR18860:SF31 (PANTHER); IPR000308 (PANTHER); IPR036815 (SUPERFAMILY)	F:GO:0019904	553 / 0 / 553
63	124192	IER1_SOLLC RecName: Full=Ethylene-responsive proteinase inhibitor 1; AltName: Full=Ethylene-responsive proteinase inhibitor I; Flags: Precursor	7.6497e+06	5.62813e+06	4081.Solyc09g084450.2.1	1.1e-17	94.7			0J57V@euNOG,0Z25M@NOG,1BWQG@strNOG,1E905@virNOG	ENOG410Z25M	GO:0005575,GO:0005576,GO:0005618,GO:0005623,GO:0006950,GO:0006952,GO:0008150,GO:0009607,GO:0009620,GO:0030312,GO:0044464,GO:0050832,GO:0050896,GO:0051704,GO:0051707,GO:0071944	[INTERPRO, BLASTED, MAPPED, ANNOTATED]	119	20	3.4961e-82	84.23	F:GO:0004867; C:GO:0005576; F:GO:0008233; P:GO:0009611; P:GO:0010951	IPR000864 (PRINTS); G3DSA:3.30.10.10 (GENE3D); IPR000864 (PFAM); IPR000864 (PANTHER); PTHR33091:SF42 (PANTHER); IPR000864 (PRODOM); PS51257 (PROSITE_PROFILES); IPR036354 (SUPERFAMILY)	F:GO:0004867; P:GO:0009611	NA
64	1104618901	PREDICTED: ADP-ribosylation factor 1 isoform X2	6420376	4693430	29760.VIT_05s0020g00490.t01	2.6e-98	363.2	K07937		1BDGQ@strNOG,1DRE6@virNOG,COG1100@NOG,KOG0070@euNOG	COG1100	GO:0000166,GO:0001882,GO:0001883,GO:0003674,GO:0005488,GO:0005507,GO:0005525,GO:0005575,GO:0005622,GO:0005623,GO:0005737,GO:0005773,GO:0005774,GO:0005794,GO:0005829,GO:0005886,GO:0008047,GO:0008150,GO:0016004,GO:0016020,GO:0017076,GO:0019001,GO:0019222,GO:0030234,GO:0031090,GO:0032549,GO:0032550,GO:0032553,GO:0032555,GO:0032561,GO:0035639,GO:0036094,GO:0043085,GO:0043167,GO:0043168,GO:0043169,GO:…	[INTERPRO, BLASTED, MAPPED, ANNOTATED]	181	20	1.86712e-133	99.5	F:GO:0005525; C:GO:0005794; P:GO:0006886; C:GO:0009536; P:GO:0016192; F:GO:0016787	IPR006689 (PRINTS); SM00175 (SMART); SM00177 (SMART); SM00178 (SMART); IPR006689 (PFAM); IPR005225 (TIGRFAM); G3DSA:3.40.50.300 (GENE3D); PTHR11711 (PANTHER); PTHR11711:SF314 (PANTHER); PS51417 (PROSITE_PROFILES); cd04150 (CDD); IPR027417 (SUPERFAMILY)	F:GO:0005525	533 / 0 / 533
65	929981603	ferric-chelate reductase	12991876		4081.Solyc01g094910.2.1	0	1415.2			0XNZY@NOG,1BCQN@strNOG,1DQNG@virNOG,KOG0039@euNOG	ENOG410XNZY	GO:0000293,GO:0003674,GO:0003824,GO:0005575,GO:0005623,GO:0005886,GO:0006810,GO:0008150,GO:0008152,GO:0009607,GO:0009617,GO:0015688,GO:0016020,GO:0016491,GO:0016722,GO:0016723,GO:0042592,GO:0044464,GO:0044699,GO:0044710,GO:0044765,GO:0048878,GO:0050801,GO:0050896,GO:0051179,GO:0051234,GO:0051704,GO:0051707,GO:0055065,GO:0055072,GO:0055076,GO:0055080,GO:0055114,GO:0065007,GO:0065008,GO:0071944,GO:…									62 / 0 / 62
66	1104633662	PREDICTED: copper transporter 6-like	1.32133e+07	2.0798e+07	4081.Solyc09g014870.1.1	4.1e-75	285.8	K14686		11I8D@NOG,1BTY5@strNOG,1E5US@virNOG,KOG3386@euNOG	ENOG4111I8D	GO:0000003,GO:0000041,GO:0003006,GO:0003674,GO:0005215,GO:0005375,GO:0005488,GO:0005515,GO:0005575,GO:0005622,GO:0005623,GO:0005737,GO:0005773,GO:0005886,GO:0005887,GO:0006810,GO:0006811,GO:0006812,GO:0006825,GO:0007275,GO:0007276,GO:0008150,GO:0008324,GO:0008643,GO:0009555,GO:0009987,GO:0015075,GO:0015144,GO:0016020,GO:0016021,GO:0019953,GO:0022412,GO:0022414,GO:0022622,GO:0022857,GO:0022890,GO:…	[INTERPRO, BLASTED, MAPPED, ANNOTATED]	141	20	1.70153e-76	80.45	F:GO:0005375; C:GO:0005886; P:GO:0006878; C:GO:0016021; P:GO:0035434	IPR007274 (PFAM); IPR007274 (PANTHER); PTHR12483:SF89 (PANTHER); TMhelix (TMHMM); TMhelix (TMHMM)	F:GO:0005375; C:GO:0016021; P:GO:0035434	82 / 0 / 82
67	115824	CB2F_SOLLC RecName: Full=Chlorophyll a-b binding protein 3B, chloroplastic; AltName: Full=LHCII type I CAB-3B; Short=LHCP; Flags: Precursor		232439	4081.Solyc03g005760.1.1	6.4e-61	239.6	K08912,K08913		0IU0X@euNOG,0ZHBU@NOG,1BDNS@strNOG,1DRK2@virNOG	ENOG410ZHBU	GO:0003674,GO:0005488,GO:0005575,GO:0005576,GO:0005622,GO:0005623,GO:0005737,GO:0005739,GO:0008150,GO:0008152,GO:0009314,GO:0009416,GO:0009507,GO:0009526,GO:0009532,GO:0009534,GO:0009535,GO:0009536,GO:0009570,GO:0009579,GO:0009628,GO:0009637,GO:0009639,GO:0009743,GO:0009746,GO:0009750,GO:0009941,GO:0009987,GO:0010033,GO:0010114,GO:0010218,GO:0010287,GO:0015979,GO:0016020,GO:0016168,GO:0031967,GO:…									NA
68	350536137	remorin 1	5.66349e+06	3.01254e+06	4081.Solyc03g025850.2.1	2.7e-93	346.7			0IX7M@euNOG,0YI71@NOG,1BRVP@strNOG,1DZ3F@virNOG	ENOG410YI71	GO:0003674,GO:0005488,GO:0005575,GO:0005623,GO:0005886,GO:0007154,GO:0007267,GO:0008150,GO:0009987,GO:0016020,GO:0023052,GO:0030246,GO:0031406,GO:0033293,GO:0043167,GO:0043168,GO:0044464,GO:0044699,GO:0044700,GO:0044763,GO:0048029,GO:0048032,GO:0071944	[INTERPRO, BLASTED, MAPPED, ANNOTATED]	197	20	1.02429e-74	88.82	C:GO:0005886; P:GO:0007267; F:GO:0048032	IPR005516 (PFAM); IPR005518 (PFAM); mobidb-lite (MOBIDB_LITE); PTHR31775:SF22 (PANTHER); PTHR31775 (PANTHER); Coil (COILS)	no GO terms	2 / 0 / 2
69	723687695	PREDICTED: ABC transporter A family member 7	4.29022e+06	6079569	4081.Solyc03g113040.2.1	0	1877.4			1BFYR@strNOG,1DTWA@virNOG,COG1131@NOG,KOG0059@euNOG	COG1131	GO:0003674,GO:0005215,GO:0005575,GO:0005623,GO:0005886,GO:0005911,GO:0006810,GO:0008150,GO:0009506,GO:0016020,GO:0030054,GO:0044464,GO:0051179,GO:0051234,GO:0055044,GO:0071944	[INTERPRO, BLASTED, MAPPED, ANNOTATED]	945	20	0	93.67	F:GO:0005524; C:GO:0016021; F:GO:0016887; F:GO:0042626; P:GO:0055085	IPR003593 (SMART); G3DSA:3.40.50.300 (GENE3D); IPR003439 (PFAM); PF12698 (PFAM); PTHR19229:SF204 (PANTHER); IPR026082 (PANTHER); IPR003439 (PROSITE_PROFILES); cd03263 (CDD); IPR027417 (SUPERFAMILY); TMhelix (TMHMM); TMhelix (TMHMM); TMhelix (TMHMM); TMhelix (TMHMM); TMhelix (TMHMM); TMhelix (TMHMM); TMhelix (TMHMM)	F:GO:0005524; C:GO:0016021; F:GO:0016887; F:GO:0042626; P:GO:0055085	127 / 10 / 117
70	460391563	PREDICTED: solute carrier family 35 member F2	3517097	2134851	4081.Solyc06g073520.2.1	1.1e-193	681	K15287		1BG37@strNOG,1DU0T@virNOG,COG0697@NOG,KOG2766@euNOG	COG0697		[INTERPRO, BLASTED, MAPPED, ANNOTATED]	353	20	0	90.91	C:GO:0016021; F:GO:0022857; P:GO:0055085	IPR009262 (PFAM); mobidb-lite (MOBIDB_LITE); mobidb-lite (MOBIDB_LITE); PTHR14233 (PANTHER); PTHR14233:SF16 (PANTHER); SSF103481 (SUPERFAMILY); TMhelix (TMHMM); TMhelix (TMHMM); TMhelix (TMHMM); TMhelix (TMHMM); TMhelix (TMHMM); TMhelix (TMHMM); TMhelix (TMHMM); TMhelix (TMHMM); TMhelix (TMHMM); TMhelix (TMHMM)	C:GO:0016021; F:GO:0022857; P:GO:0055085	108 / 0 / 108
71	460388218	PREDICTED: ALA-interacting subunit 1-like	828381	895808	4081.Solyc05g054800.1.1	4.8e-202	708.8			1BCGK@strNOG,1DSTU@virNOG,COG5035@NOG,KOG2952@euNOG	COG5035	GO:0000139,GO:0005575,GO:0005622,GO:0005623,GO:0005737,GO:0005768,GO:0005770,GO:0005783,GO:0005789,GO:0005794,GO:0005886,GO:0006810,GO:0006811,GO:0006820,GO:0006869,GO:0008150,GO:0010008,GO:0010876,GO:0012505,GO:0015711,GO:0015748,GO:0015914,GO:0016020,GO:0031090,GO:0031902,GO:0033036,GO:0042175,GO:0043226,GO:0043227,GO:0043229,GO:0043231,GO:0044422,GO:0044424,GO:0044425,GO:0044431,GO:0044432,GO:…	[INTERPRO, BLASTED, MAPPED, ANNOTATED]	350	20	0	90.14	C:GO:0005783; C:GO:0005794; C:GO:0005886; F:GO:0015247; P:GO:0015917; C:GO:0016021; P:GO:0045332	IPR005045 (PFAM); IPR005045 (PIRSF); mobidb-lite (MOBIDB_LITE); mobidb-lite (MOBIDB_LITE); IPR005045 (PANTHER); PTHR10926:SF49 (PANTHER); TMhelix (TMHMM); TMhelix (TMHMM)	C:GO:0016020	110 / 0 / 110
72	460383379	PREDICTED: PLAT domain-containing protein 3-like	1.18757e+07	7.56616e+06	4081.Solyc04g054980.2.1	1.2e-106	391			0IY0R@euNOG,0ZKR3@NOG,1BRVW@strNOG,1E3QT@virNOG	ENOG410ZKR3	GO:0005575,GO:0005622,GO:0005623,GO:0005737,GO:0005773,GO:0005774,GO:0005886,GO:0009507,GO:0009534,GO:0009535,GO:0009536,GO:0009579,GO:0016020,GO:0031090,GO:0031976,GO:0031984,GO:0034357,GO:0042651,GO:0043226,GO:0043227,GO:0043229,GO:0043231,GO:0044422,GO:0044424,GO:0044434,GO:0044435,GO:0044436,GO:0044437,GO:0044444,GO:0044446,GO:0044464,GO:0055035,GO:0071944	[INTERPRO, BLASTED, MAPPED, ANNOTATED]	188	20	9.60997e-128	87.62	F:GO:0004096; F:GO:0005515; C:GO:0016021; F:GO:0020037; P:GO:0055114; P:GO:0098869	IPR037060 (G3DSA:2.40.180.GENE3D); IPR001024 (PFAM); PTHR31718:SF24 (PANTHER); PTHR31718 (PANTHER); IPR001024 (PROSITE_PROFILES); cd01754 (CDD); IPR036392 (SUPERFAMILY); TMhelix (TMHMM)	F:GO:0004096; F:GO:0005515; F:GO:0020037; P:GO:0055114	2 / 0 / 2
73	723690477	PREDICTED: putative late blight resistance protein homolog R1A-10	6587973	1.74719e+06	4081.Solyc04g007050.2.1	0	1613.6	K13457		COG4886@NOG,KOG4658@euNOG	COG4886		[INTERPRO, BLASTED, MAPPED, ANNOTATED]	849	20	0	71.67	F:GO:0043531	Coil (COILS); Coil (COILS); PR00364 (PRINTS); IPR041118 (PFAM); IPR032675 (G3DSA:3.80.10.GENE3D); G3DSA:3.40.50.300 (GENE3D); IPR002182 (PFAM); PTHR23155:SF1077 (PANTHER); PTHR23155 (PANTHER); IPR038005 (CDD); cd00009 (CDD); SSF52058 (SUPERFAMILY); IPR027417 (SUPERFAMILY)	F:GO:0043531	463 / 6 / 457
74	460383558	PREDICTED: CASP-like protein 4D1	6.38822e+06	1.14372e+06	3847.GLYMA02G10230.1	1.1e-09	68.6			0J0CQ@euNOG,0ZDYN@NOG,1BUAT@strNOG,1E67F@virNOG	ENOG410ZDYN	GO:0005575,GO:0005623,GO:0005886,GO:0016020,GO:0044464,GO:0071944	[INTERPRO, BLASTED, MAPPED, ANNOTATED]	150	20	7.0212e-81	70.38	C:GO:0005886; C:GO:0016021	IPR006702 (PFAM); PTHR33573:SF7 (PANTHER); PTHR33573 (PANTHER); TMhelix (TMHMM); TMhelix (TMHMM); TMhelix (TMHMM); TMhelix (TMHMM)	no GO terms	NA
75	934635822	HAK5 [Solanum lycopersicum]		4.91048e+06	4081.Solyc12g005670.1.1	0	1526.5	K03549		0IEMH@euNOG,1BGG2@strNOG,1DUDI@virNOG,COG3158@NOG	COG3158	GO:0003674,GO:0005215,GO:0005575,GO:0005623,GO:0005886,GO:0006810,GO:0006811,GO:0006812,GO:0006813,GO:0008150,GO:0008324,GO:0009674,GO:0009987,GO:0015075,GO:0015077,GO:0015079,GO:0015291,GO:0015293,GO:0015672,GO:0016020,GO:0022804,GO:0022820,GO:0022857,GO:0022890,GO:0022891,GO:0022892,GO:0030001,GO:0034220,GO:0044464,GO:0044699,GO:0044763,GO:0044765,GO:0046873,GO:0051179,GO:0051234,GO:0055085,GO:…									36526
76	460367758	PREDICTED: uclacyanin-3	9.56322e+06	8.03585e+06	4081.Solyc01g090120.2.1	6e-98	362.1			0J0VH@euNOG,0YVSJ@NOG,1BU3J@strNOG,1E60A@virNOG	ENOG410YVSJ	GO:0005575,GO:0016020,GO:0031224,GO:0031225,GO:0044425	[INTERPRO, BLASTED, MAPPED, ANNOTATED]	189	20	1.74705e-110	77.12	F:GO:0009055; P:GO:0022900; C:GO:0046658	IPR008972 (G3DSA:2.60.40.GENE3D); IPR003245 (PFAM); mobidb-lite (MOBIDB_LITE); mobidb-lite (MOBIDB_LITE); PTHR33021:SF238 (PANTHER); IPR039391 (PANTHER); IPR003245 (PRODOM); IPR003245 (PROSITE_PROFILES); cd04216 (CDD); IPR008972 (SUPERFAMILY); TMhelix (TMHMM); TMhelix (TMHMM)	F:GO:0009055	2 / 0 / 2
77	350539073	germin-like protein precursor	1.39618e+07		4081.Solyc01g102380.2.1	1.2e-121	441			0IUIS@euNOG,0YCIH@NOG,1BFVP@strNOG,1DWAR@virNOG	ENOG410YCIH	GO:0005575,GO:0005576,GO:0005618,GO:0005622,GO:0005623,GO:0005634,GO:0005911,GO:0006810,GO:0006950,GO:0008150,GO:0009266,GO:0009409,GO:0009506,GO:0009628,GO:0009987,GO:0010496,GO:0010497,GO:0030054,GO:0030312,GO:0043226,GO:0043227,GO:0043229,GO:0043231,GO:0044424,GO:0044464,GO:0044699,GO:0044763,GO:0044765,GO:0048046,GO:0050789,GO:0050793,GO:0050896,GO:0051179,GO:0051234,GO:0051239,GO:0055044,GO:…									NA
78	460368893	PREDICTED: calreticulin	6.71039e+06	283581	4081.Solyc01g100380.2.1	8.5e-238	827.8	K08057		0XRR7@NOG,1BK0C@strNOG,1DXXG@virNOG,KOG0674@euNOG	ENOG410XRR7	GO:0003674,GO:0005488,GO:0005509,GO:0005515,GO:0005575,GO:0005576,GO:0005622,GO:0005623,GO:0005737,GO:0005739,GO:0005773,GO:0005774,GO:0005783,GO:0005788,GO:0005911,GO:0006950,GO:0006970,GO:0006979,GO:0007275,GO:0008150,GO:0009506,GO:0009507,GO:0009536,GO:0009628,GO:0009651,GO:0010035,GO:0010038,GO:0016020,GO:0030054,GO:0031090,GO:0031974,GO:0032501,GO:0032502,GO:0042221,GO:0042592,GO:0043167,GO:…	[INTERPRO, BLASTED, MAPPED, ANNOTATED]	417	20	0	97.68	F:GO:0005509; C:GO:0005788; P:GO:0006457; F:GO:0030246; F:GO:0051082	Coil (COILS); IPR001580 (PRINTS); G3DSA:2.60.120.200 (GENE3D); IPR001580 (PFAM); IPR009169 (PIRSF); IPR009033 (G3DSA:2.10.250.GENE3D); G3DSA:2.60.120.200 (GENE3D); mobidb-lite (MOBIDB_LITE); mobidb-lite (MOBIDB_LITE); mobidb-lite (MOBIDB_LITE); mobidb-lite (MOBIDB_LITE); mobidb-lite (MOBIDB_LITE); PTHR11073:SF26 (PANTHER); IPR001580 (PANTHER); IPR009033 (SUPERFAMILY); IPR013320 (SUPERFAMILY); TMh…	F:GO:0005509; F:GO:0005515; C:GO:0005783; P:GO:0006457; F:GO:0051082	283 / 0 / 283
79	460382464	PREDICTED: putative late blight resistance protein homolog R1A-3	7.11414e+06	7.32217e+06	4081.Solyc04g007030.2.1	0	1791.2	K13457		COG4886@NOG,KOG4658@euNOG	COG4886		[INTERPRO, BLASTED, MAPPED, ANNOTATED]	884	20	0	78.85	F:GO:0043531	Coil (COILS); PR00364 (PRINTS); IPR041118 (PFAM); IPR002182 (PFAM); G3DSA:3.40.50.300 (GENE3D); IPR032675 (G3DSA:3.80.10.GENE3D); PTHR23155:SF977 (PANTHER); PTHR23155 (PANTHER); cd00009 (CDD); SSF52058 (SUPERFAMILY); IPR027417 (SUPERFAMILY)	F:GO:0043531	463 / 6 / 457
80	723674527	PREDICTED: polyphenol oxidase, chloroplastic-like [Solanum lycopersicum]		1.36934e+06	4081.Solyc02g078650.2.1	0	1262.7	K00422		0IJFN@euNOG,0XSH6@NOG,1BIBI@strNOG,1DW8M@virNOG	ENOG410XSH6										NA
81	460374529	PREDICTED: epidermis-specific secreted glycoprotein EP1-like	3.2184e+06		4081.Solyc02g076830.1.1	2.7e-266	922.5			0IMUC@euNOG,0YGSV@NOG,1BGM9@strNOG,1DUI9@virNOG	ENOG410YGSV										NA
82	806776583	protein NP24 precursor	1.00779e+07		4081.Solyc08g080640.1.1	1.9e-152	543.5			0IIHC@euNOG,0YD4X@NOG,1BD09@strNOG,1DQXX@virNOG	ENOG410YD4X	GO:0002376,GO:0005575,GO:0005622,GO:0005623,GO:0005737,GO:0006950,GO:0006952,GO:0006955,GO:0006970,GO:0008150,GO:0009607,GO:0009617,GO:0009620,GO:0009628,GO:0009651,GO:0009814,GO:0009816,GO:0009817,GO:0042742,GO:0044424,GO:0044464,GO:0045087,GO:0050832,GO:0050896,GO:0051704,GO:0051707									NA
83	460400453	PREDICTED: 14 kDa proline-rich protein DC2.15-like	1345729	1607270	4081.Solyc08g078920.1.1	6.5e-73	278.5			0JDH0@euNOG,0ZMQE@NOG,1BUZZ@strNOG,1E6YU@virNOG	ENOG410ZMQE	GO:0005575,GO:0005622,GO:0005623,GO:0005737,GO:0009507,GO:0009534,GO:0009535,GO:0009536,GO:0009579,GO:0016020,GO:0031976,GO:0031984,GO:0034357,GO:0042651,GO:0043226,GO:0043227,GO:0043229,GO:0043231,GO:0044422,GO:0044424,GO:0044434,GO:0044435,GO:0044436,GO:0044444,GO:0044446,GO:0044464,GO:0055035	[INTERPRO, BLASTED]	140	20	4.77022e-51	87.5		IPR016140 (SMART); IPR027923 (PFAM); G3DSA:1.10.110.10 (GENE3D); mobidb-lite (MOBIDB_LITE); mobidb-lite (MOBIDB_LITE); PTHR31731:SF26 (PANTHER); PTHR31731 (PANTHER); IPR027923 (CDD); IPR036312 (SUPERFAMILY); TMhelix (TMHMM)	no GO terms	NA
84	460378788	PREDICTED: 14 kDa proline-rich protein DC2.15-like	1.04346e+07	1.42525e+07	4113.PGSC0003DMT400039162	2.8e-31	139.8			0JNWE@euNOG,119WW@NOG,1C2P3@strNOG,1EFWH@virNOG	ENOG41119WW		[INTERPRO, BLASTED]	109	20	1.65142e-53	93.98		IPR016140 (SMART); IPR027923 (PFAM); G3DSA:1.10.110.10 (GENE3D); PTHR31731 (PANTHER); PTHR31731:SF49 (PANTHER); IPR027923 (CDD); IPR036312 (SUPERFAMILY); TMhelix (TMHMM)	no GO terms	NA
85	460403095	PREDICTED: auxin-induced in root cultures protein 12	1.00747e+07	5573470	4113.PGSC0003DMT400013837	3e-110	403.3			0XR70@NOG,1BQRD@strNOG,1E2JG@virNOG,KOG4293@euNOG	ENOG410XR70		[INTERPRO, BLASTED, MAPPED]	238	20	2.90172e-142	81.01	C:GO:0016020; C:GO:0016021	IPR005018 (PFAM); IPR017214 (PIRSF); PTHR23130 (PANTHER); PTHR23130:SF157 (PANTHER); IPR005018 (PROSITE_PROFILES); cd09629 (CDD); TMhelix (TMHMM); TMhelix (TMHMM)	no GO terms	11 / 0 / 11
86	1104638510	PREDICTED: NDR1/HIN1-Like protein 3-like isoform X2	2.47555e+07	9.44645e+06	4081.Solyc10g081980.1.1	6e-129	465.3			0IXCV@euNOG,0YGQV@NOG,1BS0A@strNOG,1E3S5@virNOG	ENOG410YGQV	GO:0002252,GO:0002376,GO:0005575,GO:0005622,GO:0005623,GO:0005737,GO:0006950,GO:0006952,GO:0007275,GO:0007568,GO:0008150,GO:0009507,GO:0009536,GO:0009607,GO:0009615,GO:0010150,GO:0010260,GO:0032501,GO:0032502,GO:0043226,GO:0043227,GO:0043229,GO:0043231,GO:0044424,GO:0044444,GO:0044464,GO:0044699,GO:0044707,GO:0044767,GO:0048366,GO:0048367,GO:0048513,GO:0048731,GO:0048827,GO:0048856,GO:0050896,GO:…	[INTERPRO, BLASTED, MAPPED, ANNOTATED]	225	20	1.3181e-154	95.74	C:GO:0009506; C:GO:0016021; C:GO:0046658	IPR004864 (PFAM); PTHR31415:SF4 (PANTHER); PTHR31415 (PANTHER); TMhelix (TMHMM)	no GO terms	2 / 0 / 2
87	1024399561	harpin inducing protein, partial [Solanum lycopersicum]		2.60623e+07	4113.PGSC0003DMT400072566	4.8e-126	455.7			0IXCV@euNOG,0YGQV@NOG,1BS0A@strNOG,1E3S5@virNOG	ENOG410YGQV	GO:0002252,GO:0002376,GO:0005575,GO:0005622,GO:0005623,GO:0005737,GO:0006950,GO:0006952,GO:0007275,GO:0007568,GO:0008150,GO:0009507,GO:0009536,GO:0009607,GO:0009615,GO:0010150,GO:0010260,GO:0032501,GO:0032502,GO:0043226,GO:0043227,GO:0043229,GO:0043231,GO:0044424,GO:0044444,GO:0044464,GO:0044699,GO:0044707,GO:0044767,GO:0048366,GO:0048367,GO:0048513,GO:0048731,GO:0048827,GO:0048856,GO:0050896,GO:…									2 / 0 / 2
88	350537551	UDP-glucose:protein transglucosylase-like protein SlUPTG1	6.66738e+06	3.95339e+06	4081.Solyc05g012070.2.1	1.6e-224	783.5	K13379		0IHTP@euNOG,1144T@NOG,1BCGS@strNOG,1DQEQ@virNOG	ENOG411144T	GO:0000138,GO:0003674,GO:0003824,GO:0005575,GO:0005618,GO:0005622,GO:0005623,GO:0005737,GO:0005773,GO:0005774,GO:0005794,GO:0005795,GO:0005829,GO:0005840,GO:0005911,GO:0006139,GO:0006725,GO:0006753,GO:0006793,GO:0006796,GO:0006807,GO:0006950,GO:0006970,GO:0007275,GO:0008150,GO:0008152,GO:0008194,GO:0009117,GO:0009225,GO:0009506,GO:0009555,GO:0009628,GO:0009651,GO:0009832,GO:0009987,GO:0010035,GO:…	[INTERPRO, BLASTED, MAPPED, ANNOTATED]	362	20	0	97.43	C:GO:0005576; C:GO:0005618; C:GO:0005794; C:GO:0005829; P:GO:0006486; C:GO:0009506; P:GO:0009832; P:GO:0030244; P:GO:0033356; F:GO:0052691; P:GO:0071555	IPR037595 (PFAM); IPR004901 (PIRSF); PTHR31682:SF27 (PANTHER); IPR037595 (PANTHER); IPR029044 (SUPERFAMILY)	F:GO:0016866; P:GO:0071669	NA
89	1104611052	PREDICTED: patatin-like protein 2	2.48185e+06		4113.PGSC0003DMT400040781	6.1e-217	758.4			1BQ0F@strNOG,1E1UP@virNOG,COG3621@NOG,KOG0513@euNOG	COG3621	GO:0003674,GO:0003824,GO:0004620,GO:0008150,GO:0008152,GO:0009719,GO:0009725,GO:0009737,GO:0010033,GO:0016298,GO:0016787,GO:0016788,GO:0033993,GO:0042221,GO:0050896,GO:0097305,GO:1901700									37259
90	909618041	ethylene-responsive small GTP-binding protein	8.97776e+06		4081.Solyc11g073050.1.1	1.9e-116	423.7	K07901		0XPUI@NOG,1BHDE@strNOG,1DV9P@virNOG,KOG0078@euNOG	ENOG410XPUI	GO:0000139,GO:0000160,GO:0000166,GO:0001882,GO:0001883,GO:0003674,GO:0005488,GO:0005525,GO:0005575,GO:0005622,GO:0005623,GO:0005737,GO:0005773,GO:0005774,GO:0005794,GO:0005829,GO:0005886,GO:0005911,GO:0007154,GO:0007165,GO:0008150,GO:0009506,GO:0009719,GO:0009723,GO:0009725,GO:0009755,GO:0009873,GO:0009987,GO:0010033,GO:0012505,GO:0016020,GO:0017076,GO:0019001,GO:0023052,GO:0030054,GO:0031090,GO:…									410 / 0 / 410
91	807045803	cytochrome P450 CYP74C4	8.82249e+06	4.25022e+06	4081.Solyc01g109150.2.1	2.3e-290	1002.7	K01723		0IKWU@euNOG,0Y1KX@NOG,1BHQI@strNOG,1DVM3@virNOG	ENOG410Y1KX		[INTERPRO, BLASTED, MAPPED, ANNOTATED]	494	20	0	91.09	F:GO:0004497; F:GO:0005506; P:GO:0016125; F:GO:0016705; F:GO:0016829; F:GO:0020037; P:GO:0055114	IPR002403 (PRINTS); IPR036396 (G3DSA:1.10.630.GENE3D); IPR001128 (PFAM); PTHR24286:SF186 (PANTHER); PTHR24286 (PANTHER); IPR036396 (SUPERFAMILY)	F:GO:0004497; F:GO:0005506; F:GO:0016705; F:GO:0020037; P:GO:0055114	NA
92	350538321	hexose transporter 1	1.92538e+06	2.15148e+06	4081.Solyc02g079220.2.1	2.3e-296	1022.7			0XNQK@NOG,1BK5I@strNOG,1DSMD@virNOG,KOG0254@euNOG	ENOG410XNQK	GO:0003674,GO:0005215,GO:0005575,GO:0005622,GO:0005623,GO:0005634,GO:0005737,GO:0005773,GO:0005886,GO:0005911,GO:0006810,GO:0008150,GO:0008643,GO:0009506,GO:0009987,GO:0015144,GO:0015145,GO:0015749,GO:0016020,GO:0022857,GO:0022891,GO:0022892,GO:0030054,GO:0034219,GO:0043226,GO:0043227,GO:0043229,GO:0043231,GO:0044424,GO:0044444,GO:0044464,GO:0044699,GO:0044763,GO:0044765,GO:0051119,GO:0051179,GO:…	[INTERPRO, BLASTED, MAPPED, ANNOTATED]	523	20	0	95.72	F:GO:0005351; C:GO:0005887; P:GO:0034219; P:GO:1902600	IPR003663 (PRINTS); G3DSA:1.20.1250.20 (GENE3D); IPR005828 (PFAM); IPR003663 (TIGRFAM); PTHR23500:SF466 (PANTHER); PTHR23500 (PANTHER); IPR020846 (PROSITE_PROFILES); IPR020846 (CDD); IPR036259 (SUPERFAMILY); TMhelix (TMHMM); TMhelix (TMHMM); TMhelix (TMHMM); TMhelix (TMHMM); TMhelix (TMHMM); TMhelix (TMHMM); TMhelix (TMHMM); TMhelix (TMHMM); TMhelix (TMHMM); TMhelix (TMHMM); TMhelix (TMHMM); TMhe…	C:GO:0016020; C:GO:0016021; F:GO:0022857; P:GO:0055085	40 / 1 / 39
93	723687689	PREDICTED: LOW QUALITY PROTEIN: ABC transporter A family member 2 [Solanum lycopersicum]		1.3584e+06	4113.PGSC0003DMT400046727	0	1782.7			0IPJI@euNOG,0XXUP@NOG,1C6W5@strNOG,1EKT9@virNOG	ENOG410XXUP	GO:0003674,GO:0005215,GO:0005575,GO:0006810,GO:0008150,GO:0016020,GO:0051179,GO:0051234									NA
94	460409616	PREDICTED: putative receptor-like protein kinase At4g00960	7.11336e+06	2.96624e+06	4081.Solyc11g011880.1.1	0	1272.7			0IFZ5@euNOG,1BG2E@strNOG,1DU02@virNOG,COG0515@NOG	COG0515		[INTERPRO, BLASTED, MAPPED, ANNOTATED]	642	20	0	91.66	F:GO:0004674; F:GO:0005524; C:GO:0005886; C:GO:0016021; P:GO:0046777	IPR000719 (SMART); G3DSA:1.10.510.10 (GENE3D); IPR002902 (PFAM); G3DSA:3.30.200.20 (GENE3D); IPR000719 (PFAM); IPR038408 (G3DSA:3.30.430.GENE3D); mobidb-lite (MOBIDB_LITE); PTHR27006 (PANTHER); PTHR27006:SF195 (PANTHER); IPR002902 (PROSITE_PROFILES); IPR002902 (PROSITE_PROFILES); IPR000719 (PROSITE_PROFILES); cd14066 (CDD); IPR011009 (SUPERFAMILY); TMhelix (TMHMM); TMhelix (TMHMM)	F:GO:0004672; F:GO:0005524; P:GO:0006468	429 / 10 / 419
95	926459545	calcium-dependent protein kinase CDPK1	6.09848e+06	2.3824e+06	4081.Solyc07g064610.2.1	3.5e-305	1052	K13412		0XRMJ@NOG,1BBQN@strNOG,1DPPD@virNOG,KOG0032@euNOG	ENOG410XRMJ	GO:0003674,GO:0003824,GO:0004672,GO:0004674,GO:0004683,GO:0005575,GO:0005623,GO:0005886,GO:0006464,GO:0006468,GO:0006793,GO:0006796,GO:0007154,GO:0007165,GO:0008150,GO:0008152,GO:0009987,GO:0016020,GO:0016301,GO:0016310,GO:0016740,GO:0016772,GO:0016773,GO:0019538,GO:0023052,GO:0036211,GO:0043170,GO:0043412,GO:0044237,GO:0044238,GO:0044260,GO:0044267,GO:0044464,GO:0044699,GO:0044700,GO:0044763,GO:…	[INTERPRO, BLASTED, MAPPED, ANNOTATED]	521	20	0	94.36	F:GO:0004683; F:GO:0005509; F:GO:0005516; F:GO:0005524; C:GO:0005634; C:GO:0005737; P:GO:0009738; F:GO:0009931; P:GO:0018105; P:GO:0035556; P:GO:0046777	Coil (COILS); IPR000719 (SMART); IPR002048 (SMART); G3DSA:1.10.238.10 (GENE3D); G3DSA:1.10.510.10 (GENE3D); G3DSA:3.30.200.20 (GENE3D); IPR002048 (PFAM); IPR000719 (PFAM); mobidb-lite (MOBIDB_LITE); PTHR24349 (PANTHER); PTHR24349:SF308 (PANTHER); IPR002048 (PROSITE_PROFILES); IPR002048 (PROSITE_PROFILES); IPR002048 (PROSITE_PROFILES); IPR000719 (PROSITE_PROFILES); IPR002048 (PROSITE_PROFILES); cd…	F:GO:0004672; F:GO:0005509; F:GO:0005524; P:GO:0006468	100 / 0 / 100
96	460395645	PREDICTED: fasciclin-like arabinogalactan protein 9	1.14176e+06		4081.Solyc07g053540.1.1	2e-133	480.3			0IY37@euNOG,0YJJE@NOG,1BS9K@strNOG,1E44S@virNOG	ENOG410YJJE	GO:0005575,GO:0005618,GO:0005622,GO:0005623,GO:0005737,GO:0005794,GO:0005886,GO:0005911,GO:0009505,GO:0009506,GO:0016020,GO:0030054,GO:0030312,GO:0031224,GO:0031225,GO:0031226,GO:0043226,GO:0043227,GO:0043229,GO:0043231,GO:0044424,GO:0044425,GO:0044444,GO:0044459,GO:0044464,GO:0046658,GO:0055044,GO:0071944									2 / 0 / 2
97	460388039	PREDICTED: aquaporin PIP2-4	1.0781e+06	898375	4081.Solyc05g055990.2.1	1.5e-164	583.9	K00784,K09866,K09872,K09873,K09875		COG0580@NOG,KOG0223@euNOG	COG0580	GO:0005575,GO:0005623,GO:0005886,GO:0016020,GO:0044464,GO:0071944	[INTERPRO, BLASTED, MAPPED, ANNOTATED]	289	20	0	85.62	C:GO:0005773; C:GO:0005886; P:GO:0006833; P:GO:0009414; C:GO:0009506; F:GO:0015250; C:GO:0016021; P:GO:0055085	IPR000425 (PRINTS); IPR000425 (TIGRFAM); IPR023271 (G3DSA:1.20.1080.GENE3D); IPR000425 (PFAM); mobidb-lite (MOBIDB_LITE); IPR034294 (PANTHER); PTHR45687:SF17 (PANTHER); IPR000425 (CDD); IPR023271 (SUPERFAMILY); TMhelix (TMHMM); TMhelix (TMHMM); TMhelix (TMHMM); TMhelix (TMHMM); TMhelix (TMHMM)	F:GO:0015267; C:GO:0016020; P:GO:0055085	101 / 2 / 99
98	723690472	PREDICTED: putative late blight resistance protein homolog R1A-3	1.74455e+06	2.3736e+06	4081.Solyc04g007060.2.1	0	1753.8	K13457		COG4886@NOG,KOG4658@euNOG	COG4886		[INTERPRO, BLASTED, MAPPED, ANNOTATED]	879	20	0	87.56	F:GO:0043531	Coil (COILS); PR00364 (PRINTS); IPR041118 (PFAM); IPR032675 (G3DSA:3.80.10.GENE3D); G3DSA:3.40.50.300 (GENE3D); IPR002182 (PFAM); PTHR23155:SF977 (PANTHER); PTHR23155 (PANTHER); cd00009 (CDD); IPR038005 (CDD); SSF52058 (SUPERFAMILY); IPR027417 (SUPERFAMILY)	F:GO:0043531	463 / 6 / 457
99	807066294	vacuolar-type H+-pyrophosphatase	1.43901e+07		4081.Solyc07g007600.2.1	0	1429.8	K01507		0IFIU@euNOG,1BN8G@strNOG,1DY9I@virNOG,COG3808@NOG	COG3808	GO:0000325,GO:0003674,GO:0003824,GO:0005215,GO:0005575,GO:0005622,GO:0005623,GO:0005737,GO:0005739,GO:0005768,GO:0005773,GO:0005774,GO:0005794,GO:0005886,GO:0006810,GO:0006811,GO:0006950,GO:0006970,GO:0007275,GO:0008150,GO:0008152,GO:0009414,GO:0009415,GO:0009507,GO:0009526,GO:0009536,GO:0009628,GO:0009651,GO:0009678,GO:0009705,GO:0009914,GO:0009926,GO:0009941,GO:0009987,GO:0010008,GO:0010035,GO:…									39456
100	544011	CHIC_SOLLC RecName: Full=Basic 30 kDa endochitinase; Flags: Precursor	2195486	3.77707e+06	4081.Solyc10g055810.1.1	8.7e-198	694.5	K01183		1BCP4@strNOG,1DQKR@virNOG,COG3979@NOG,KOG4742@euNOG	COG3979	GO:0003674,GO:0003824,GO:0004553,GO:0004563,GO:0004568,GO:0005488,GO:0005575,GO:0005618,GO:0005622,GO:0005623,GO:0005737,GO:0005773,GO:0006040,GO:0006950,GO:0006952,GO:0008061,GO:0008150,GO:0008152,GO:0008843,GO:0009607,GO:0009620,GO:0015929,GO:0016231,GO:0016787,GO:0016798,GO:0030312,GO:0043226,GO:0043227,GO:0043229,GO:0043231,GO:0044424,GO:0044444,GO:0044464,GO:0050832,GO:0050896,GO:0051704,GO:…	[INTERPRO, BLASTED, MAPPED, ANNOTATED]	322	20	0	92.96	P:GO:0000272; F:GO:0004568; C:GO:0005576; C:GO:0005618; C:GO:0005773; P:GO:0006032; F:GO:0008061; P:GO:0009626; P:GO:0016998; F:GO:0030247; P:GO:0050832	IPR001002 (PRINTS); IPR001002 (SMART); G3DSA:3.30.20.10 (GENE3D); IPR036861 (G3DSA:3.30.60.GENE3D); IPR000726 (PFAM); IPR016283 (PIRSF); IPR001002 (PFAM); G3DSA:1.10.530.10 (GENE3D); PTHR22595:SF123 (PANTHER); PTHR22595 (PANTHER); IPR001002 (PRODOM); IPR001002 (PROSITE_PROFILES); cd06921 (CDD); IPR000726 (CDD); IPR036861 (SUPERFAMILY); IPR023346 (SUPERFAMILY)	F:GO:0004568; P:GO:0005975; P:GO:0006032; F:GO:0008061; P:GO:0016998	36620
101	460406806	PREDICTED: chloride channel protein CLC-c-like [Solanum lycopersicum]		251823	4113.PGSC0003DMT400025239	0	1513.4	K05016		1BD3K@strNOG,1DR12@virNOG,COG0038@NOG,KOG0474@euNOG	COG0038	GO:0000325,GO:0005575,GO:0005622,GO:0005623,GO:0005737,GO:0005773,GO:0005774,GO:0009705,GO:0016020,GO:0031090,GO:0043226,GO:0043227,GO:0043229,GO:0043231,GO:0044422,GO:0044424,GO:0044437,GO:0044444,GO:0044446,GO:0044464									54 / 1 / 53
102	460372002	PREDICTED: uncharacterized membrane protein At3g27390	1.53105e+06	2.15746e+06	4081.Solyc02g093630.2.1	0	1154			0IIWB@euNOG,0Y9F4@NOG,1BIA4@strNOG,1DVZ6@virNOG	ENOG410Y9F4	GO:0005575,GO:0005623,GO:0005886,GO:0016020,GO:0044464,GO:0071944	[INTERPRO, BLASTED, MAPPED, ANNOTATED]	587	20	0	87.84	C:GO:0016021	mobidb-lite (MOBIDB_LITE); mobidb-lite (MOBIDB_LITE); mobidb-lite (MOBIDB_LITE); PTHR31133:SF3 (PANTHER); IPR040229 (PANTHER); TMhelix (TMHMM); TMhelix (TMHMM); TMhelix (TMHMM); TMhelix (TMHMM); TMhelix (TMHMM)	no GO terms	NA
103	991820329	alpha-1,4-glucan-protein synthase [UDP-forming] 2	1.48371e+06	1.51761e+06	4081.Solyc04g005340.2.1	6.2e-221	771.5	K13379		0IHTP@euNOG,1144T@NOG,1BCGS@strNOG,1DQEQ@virNOG	ENOG411144T	GO:0000138,GO:0003674,GO:0003824,GO:0005575,GO:0005618,GO:0005622,GO:0005623,GO:0005737,GO:0005773,GO:0005774,GO:0005794,GO:0005795,GO:0005829,GO:0005840,GO:0005911,GO:0006139,GO:0006725,GO:0006753,GO:0006793,GO:0006796,GO:0006807,GO:0006950,GO:0006970,GO:0007275,GO:0008150,GO:0008152,GO:0008194,GO:0009117,GO:0009225,GO:0009506,GO:0009555,GO:0009628,GO:0009651,GO:0009832,GO:0009987,GO:0010035,GO:…	[INTERPRO, BLASTED, MAPPED, ANNOTATED]	357	20	0	96.15	C:GO:0005576; C:GO:0005618; C:GO:0005794; C:GO:0005829; P:GO:0006486; C:GO:0009506; P:GO:0009832; P:GO:0030244; P:GO:0033356; F:GO:0052691; P:GO:0071555	IPR004901 (PIRSF); IPR037595 (PFAM); PTHR31682:SF27 (PANTHER); IPR037595 (PANTHER); IPR029044 (SUPERFAMILY)	F:GO:0016866; P:GO:0071669	NA
104	460405276	PREDICTED: secretory carrier-associated membrane protein 3	2.6363e+06		4081.Solyc10g009180.2.1	1.5e-170	604	K19995		0XSJN@NOG,1BMHS@strNOG,1DYHH@virNOG,KOG3088@euNOG	ENOG410XSJN	GO:0005575,GO:0005622,GO:0005623,GO:0005737,GO:0005768,GO:0005769,GO:0005886,GO:0006810,GO:0006897,GO:0006898,GO:0008150,GO:0012505,GO:0012506,GO:0016020,GO:0016023,GO:0016192,GO:0030133,GO:0030658,GO:0030659,GO:0031090,GO:0031410,GO:0031982,GO:0031988,GO:0043226,GO:0043227,GO:0043229,GO:0043231,GO:0044422,GO:0044424,GO:0044433,GO:0044444,GO:0044446,GO:0044464,GO:0051179,GO:0051234,GO:0071944									219 / 0 / 219
105	460401936	PREDICTED: ras-related protein RABE1a [Solanum lycopersicum]		4.19161e+06	4081.Solyc09g010370.2.1	7.3e-116	421.8	K07901		0XPUI@NOG,1BHDE@strNOG,1DV9P@virNOG,KOG0078@euNOG	ENOG410XPUI										410 / 0 / 410
106	350536755	14-3-3 protein 4	2084401		4081.Solyc02g063070.2.1	1.8e-137	493.8	K06630		1BJVQ@strNOG,1DXSW@virNOG,COG5040@NOG,KOG0841@euNOG	COG5040	GO:0000075,GO:0000077,GO:0000166,GO:0001882,GO:0001883,GO:0001932,GO:0001933,GO:0003674,GO:0003824,GO:0004620,GO:0004623,GO:0004857,GO:0004860,GO:0005488,GO:0005524,GO:0005575,GO:0005618,GO:0005622,GO:0005623,GO:0005634,GO:0005737,GO:0005739,GO:0005794,GO:0005829,GO:0005886,GO:0005911,GO:0006082,GO:0006469,GO:0006520,GO:0006568,GO:0006576,GO:0006586,GO:0006587,GO:0006588,GO:0006725,GO:0006807,GO:…									553 / 0 / 553
107	1104612258	PREDICTED: 14 kDa proline-rich protein DC2.15-like	558723	1029346	4113.PGSC0003DMT400039162	4.7e-43	179.1			0JNWE@euNOG,119WW@NOG,1C2P3@strNOG,1EFWH@virNOG	ENOG41119WW		[INTERPRO, BLASTED]	123	20	1.0695e-64	89.23		IPR016140 (SMART); IPR027923 (PFAM); G3DSA:1.10.110.10 (GENE3D); PTHR31731:SF49 (PANTHER); PTHR31731 (PANTHER); IPR027923 (CDD); IPR036312 (SUPERFAMILY)	no GO terms	NA
108	119354	ENO_SOLLC RecName: Full=Enolase; AltName: Full=2-phospho-D-glycerate hydro-lyase; AltName: Full=2-phosphoglycerate dehydratase	1.51682e+06	1.10132e+06	4081.Solyc09g009020.2.1	1.5e-253	880.2	K01689		1BIN9@strNOG,1DV3W@virNOG,COG0148@NOG,KOG2670@euNOG	COG0148	GO:0003674,GO:0003676,GO:0003677,GO:0003824,GO:0004634,GO:0005488,GO:0005507,GO:0005575,GO:0005576,GO:0005622,GO:0005623,GO:0005634,GO:0005737,GO:0005739,GO:0005740,GO:0005829,GO:0005886,GO:0005911,GO:0006950,GO:0006970,GO:0008150,GO:0008152,GO:0009266,GO:0009314,GO:0009409,GO:0009416,GO:0009506,GO:0009507,GO:0009536,GO:0009628,GO:0009651,GO:0009719,GO:0009725,GO:0009737,GO:0010033,GO:0010035,GO:…	[INTERPRO, BLASTED, MAPPED, ANNOTATED]	444	20	0	98.46	C:GO:0000015; F:GO:0000287; F:GO:0004634; P:GO:0006096	IPR000941 (PRINTS); IPR020810 (SMART); IPR020811 (SMART); IPR020810 (PFAM); IPR036849 (G3DSA:3.20.20.GENE3D); IPR029017 (G3DSA:3.30.390.GENE3D); IPR000941 (TIGRFAM); IPR020811 (PFAM); IPR000941 (PIRSF); PTHR11902:SF37 (PANTHER); IPR000941 (PANTHER); IPR000941 (HAMAP); IPR000941 (CDD); IPR036849 (SUPERFAMILY); SSF54826 (SUPERFAMILY)	C:GO:0000015; F:GO:0000287; F:GO:0004634; P:GO:0006096	595 / 42 / 553
109	926459527	sulfate transporter 1 [Solanum lycopersicum]		934258	4081.Solyc10g047170.1.1	0	1268.1	K17470		1BI3S@strNOG,1DUK9@virNOG,COG0659@NOG,KOG0236@euNOG	COG0659										112 / 1 / 111
110	1104631143	PREDICTED: ABC transporter C family member 2	4.20466e+06	1.77938e+06	4081.Solyc08g006880.2.1	0	3142.1	K05666		1BMRM@strNOG,1DYE5@virNOG,COG1132@NOG,KOG0054@euNOG	COG1132	GO:0000325,GO:0003674,GO:0003824,GO:0005215,GO:0005575,GO:0005622,GO:0005623,GO:0005737,GO:0005773,GO:0005774,GO:0005911,GO:0006139,GO:0006152,GO:0006163,GO:0006195,GO:0006200,GO:0006725,GO:0006753,GO:0006793,GO:0006796,GO:0006807,GO:0006810,GO:0006811,GO:0006812,GO:0006820,GO:0008150,GO:0008152,GO:0008324,GO:0008490,GO:0008509,GO:0009056,GO:0009116,GO:0009117,GO:0009119,GO:0009123,GO:0009125,GO:…	[INTERPRO, BLASTED, MAPPED, ANNOTATED]	1626	20	0	93.19	C:GO:0000325; F:GO:0005524; C:GO:0005774; P:GO:0006855; F:GO:0008559; C:GO:0016021; F:GO:0016887; P:GO:0042908	IPR003593 (SMART); IPR003439 (PFAM); IPR036640 (G3DSA:1.20.1560.GENE3D); G3DSA:3.40.50.300 (GENE3D); IPR011527 (PFAM); IPR036640 (G3DSA:1.20.1560.GENE3D); IPR003439 (PFAM); G3DSA:3.40.50.300 (GENE3D); mobidb-lite (MOBIDB_LITE); PTHR24223 (PANTHER); PTHR24223:SF379 (PANTHER); IPR003439 (PROSITE_PROFILES); IPR011527 (PROSITE_PROFILES); IPR011527 (PROSITE_PROFILES); IPR003439 (PROSITE_PROFILES); cd0…	F:GO:0005524; C:GO:0016021; F:GO:0016887; F:GO:0042626; P:GO:0055085	263 / 15 / 248
111	927442679	mitochondrial malate dehydrogenase	2.01167e+06		4081.Solyc07g062650.2.1	1.1e-187	661	K00026		1BHMW@strNOG,1DURZ@virNOG,COG0039@NOG,KOG1494@euNOG	COG0039	GO:0003674,GO:0003824,GO:0005488,GO:0005507,GO:0005575,GO:0005576,GO:0005618,GO:0005622,GO:0005623,GO:0005737,GO:0005739,GO:0005759,GO:0006950,GO:0006952,GO:0006970,GO:0008150,GO:0008152,GO:0009266,GO:0009409,GO:0009507,GO:0009536,GO:0009607,GO:0009617,GO:0009628,GO:0009651,GO:0010035,GO:0010038,GO:0016020,GO:0016491,GO:0016614,GO:0016615,GO:0016616,GO:0030060,GO:0030312,GO:0031974,GO:0042221,GO:…									553 / 23 / 530
112	460397176	PREDICTED: glucose-6-phosphate/phosphate translocator 1, chloroplastic [Solanum lycopersicum]		431001	4081.Solyc07g064270.2.1	1.2e-217	760.8	K15283		0XP1S@NOG,1BJ5A@strNOG,1DX2J@virNOG,KOG1441@euNOG	ENOG410XP1S	GO:0003674,GO:0005215,GO:0005315,GO:0005342,GO:0005575,GO:0005622,GO:0005623,GO:0005737,GO:0006810,GO:0006811,GO:0006820,GO:0006996,GO:0007033,GO:0007275,GO:0008150,GO:0008509,GO:0008514,GO:0008643,GO:0009507,GO:0009526,GO:0009536,GO:0009553,GO:0009555,GO:0009607,GO:0009624,GO:0009790,GO:0009941,GO:0009987,GO:0010152,GO:0015075,GO:0015119,GO:0015120,GO:0015152,GO:0015291,GO:0015711,GO:0015712,GO:…									21 / 0 / 21
113	802083923	14-3-3 protein 5	6.15741e+06	1.49714e+07	4081.Solyc04g012120.2.1	2.6e-136	490	K06630		1BJVQ@strNOG,1DXSW@virNOG,COG5040@NOG,KOG0841@euNOG	COG5040	GO:0005575,GO:0005622,GO:0005623,GO:0005737,GO:0005773,GO:0005774,GO:0005794,GO:0005829,GO:0005886,GO:0007154,GO:0007165,GO:0008150,GO:0009719,GO:0009725,GO:0009741,GO:0009742,GO:0009755,GO:0009987,GO:0010033,GO:0014070,GO:0016020,GO:0023052,GO:0031090,GO:0032870,GO:0033993,GO:0042221,GO:0043226,GO:0043227,GO:0043229,GO:0043231,GO:0043401,GO:0044422,GO:0044424,GO:0044437,GO:0044444,GO:0044446,GO:…	[INTERPRO, BLASTED, MAPPED, ANNOTATED]	255	20	0	98.03	F:GO:0019904	Coil (COILS); IPR000308 (PRINTS); IPR023410 (SMART); IPR000308 (PIRSF); IPR036815 (G3DSA:1.20.190.GENE3D); IPR023410 (PFAM); IPR000308 (PANTHER); PTHR18860:SF97 (PANTHER); IPR036815 (SUPERFAMILY)	F:GO:0019904	553 / 0 / 553
114	987996456	5-methyltetrahydropteroyltriglutamate--homocysteine methyltransferase	9047676	5.69691e+06	4081.Solyc10g081510.1.1	0	1503.8	K00549		1BEAA@strNOG,1DS7Y@virNOG,COG0620@NOG,KOG2263@euNOG	COG0620	GO:0000096,GO:0000097,GO:0003674,GO:0003824,GO:0005488,GO:0005507,GO:0005575,GO:0005576,GO:0005622,GO:0005623,GO:0005737,GO:0005773,GO:0005774,GO:0005777,GO:0005829,GO:0005886,GO:0005911,GO:0006082,GO:0006520,GO:0006555,GO:0006790,GO:0006807,GO:0006950,GO:0006970,GO:0008150,GO:0008152,GO:0008168,GO:0008172,GO:0008652,GO:0008705,GO:0009058,GO:0009066,GO:0009067,GO:0009086,GO:0009506,GO:0009507,GO:…	[INTERPRO, BLASTED, MAPPED, ANNOTATED]	765	20	0	97.84	F:GO:0003871; F:GO:0008270; P:GO:0009086; P:GO:0032259	IPR038071 (G3DSA:3.20.20.GENE3D); IPR038071 (G3DSA:3.20.20.GENE3D); IPR006276 (TIGRFAM); IPR013215 (PFAM); IPR002629 (PFAM); IPR006276 (PIRSF); PTHR30519:SF15 (PANTHER); PTHR30519 (PANTHER); IPR006276 (HAMAP); cd03312 (CDD); cd03311 (CDD); IPR038071 (SUPERFAMILY); IPR038071 (SUPERFAMILY)	F:GO:0003871; F:GO:0008270; P:GO:0008652; P:GO:0009086	41109
115	12229803	DHE3_SOLLC RecName: Full=Glutamate dehydrogenase; Short=GDH; AltName: Full=Legdh1	3.1734e+06		4081.Solyc10g078550.1.1	5.8e-239	831.6	K00261		1BH2G@strNOG,1DTZF@virNOG,COG0334@NOG,KOG2250@euNOG	COG0334	GO:0000166,GO:0001882,GO:0001883,GO:0003674,GO:0003824,GO:0004353,GO:0005488,GO:0005507,GO:0005524,GO:0005575,GO:0005622,GO:0005623,GO:0005737,GO:0005739,GO:0005759,GO:0006807,GO:0006950,GO:0006970,GO:0008150,GO:0008152,GO:0008270,GO:0009314,GO:0009416,GO:0009628,GO:0009642,GO:0009646,GO:0009651,GO:0010035,GO:0010038,GO:0016491,GO:0016638,GO:0016639,GO:0017076,GO:0019222,GO:0030554,GO:0031974,GO:…									204 / 30 / 174
116	460404505	PREDICTED: germin-like protein subfamily 1 member 19	3745199	4.25719e+06	4081.Solyc09g090020.2.1	1.1e-82	311.6			0IVU7@euNOG,0YPZ1@NOG	ENOG410YPZ1		[INTERPRO, BLASTED, MAPPED, ANNOTATED]	224	20	6.10183e-164	84.57	C:GO:0005576; C:GO:0005618; F:GO:0030145; F:GO:0045735	IPR001929 (PRINTS); IPR006045 (SMART); IPR006045 (PFAM); IPR014710 (G3DSA:2.60.120.GENE3D); PTHR31238 (PANTHER); PTHR31238:SF111 (PANTHER); IPR011051 (SUPERFAMILY)	F:GO:0030145; F:GO:0045735	NA
117	1219456065	aluminum-activated malate transporter protein ALMT4 [Solanum lycopersicum]		986041	4081.Solyc03g096820.2.1	0	1109.4			0XR8V@NOG,1BIGN@strNOG,1DUUY@virNOG,KOG4711@euNOG	ENOG411BIGN	GO:0005575,GO:0016020									NA
118	460382045	PREDICTED: CASP-like protein PIMP1	9.36676e+06	8.5358e+06	4081.Solyc04g011480.2.1	9.5e-87	324.7			0J0CQ@euNOG,0ZDYN@NOG,1BUAT@strNOG,1E67F@virNOG	ENOG410ZDYN	GO:0005575,GO:0005623,GO:0005886,GO:0016020,GO:0044464,GO:0071944	[INTERPRO, BLASTED, MAPPED, ANNOTATED]	169	20	3.63475e-88	85.23	P:GO:0002229; C:GO:0005886; P:GO:0009409; P:GO:0009611; P:GO:0009651; P:GO:0009723; P:GO:0009737; P:GO:0009751; P:GO:0009753; C:GO:0016021; P:GO:0042742; F:GO:0051539	IPR006702 (PFAM); PTHR11615:SF148 (PANTHER); PTHR11615 (PANTHER); TMhelix (TMHMM); TMhelix (TMHMM); TMhelix (TMHMM)	no GO terms	NA
119	1104615950	PREDICTED: SNAP25 homologous protein SNAP33 isoform X2	4.00255e+07	2.83038e+07	4081.Solyc03g115470.2.1	1.7e-163	580.5	K18211		0Y3Y0@NOG,1BC8K@strNOG,1DQ6Q@virNOG,KOG3065@euNOG	ENOG410Y3Y0	GO:0000910,GO:0000911,GO:0003674,GO:0005484,GO:0005488,GO:0005515,GO:0005575,GO:0005622,GO:0005623,GO:0005737,GO:0005886,GO:0006810,GO:0006944,GO:0007049,GO:0008150,GO:0009504,GO:0009507,GO:0009536,GO:0009605,GO:0009607,GO:0009612,GO:0009628,GO:0009719,GO:0009725,GO:0009737,GO:0009987,GO:0010033,GO:0016020,GO:0016021,GO:0016043,GO:0016044,GO:0016192,GO:0022402,GO:0031224,GO:0033993,GO:0042221,GO:…	[INTERPRO, BLASTED, MAPPED, ANNOTATED]	302	20	0	89.85	C:GO:0005886	IPR000727 (SMART); G3DSA:1.20.5.110 (GENE3D); G3DSA:1.20.5.110 (GENE3D); mobidb-lite (MOBIDB_LITE); mobidb-lite (MOBIDB_LITE); mobidb-lite (MOBIDB_LITE); mobidb-lite (MOBIDB_LITE); mobidb-lite (MOBIDB_LITE); mobidb-lite (MOBIDB_LITE); PTHR19305 (PANTHER); PTHR19305:SF31 (PANTHER); IPR000727 (PROSITE_PROFILES); cd15861 (CDD); cd15841 (CDD); SSF58038 (SUPERFAMILY); SSF58038 (SUPERFAMILY)	no GO terms	255 / 0 / 255
120	1104615151	PREDICTED: proteinase inhibitor type-2-like [Solanum lycopersicum]		480088	4081.Solyc06g061210.2.1	5.4e-07	60.1	K13681		0II80@euNOG,0XXHE@NOG,1BKH2@strNOG,1DYD1@virNOG	ENOG410XXHE										NA
121	460367138	PREDICTED: basic 7S globulin-like	3.66408e+06		4081.Solyc01g079960.2.1	8.7e-257	891			0XNV7@NOG,1BE9U@strNOG,1DS7F@virNOG,KOG1339@euNOG	ENOG410XNV7										318 / 0 / 318
122	300599453	unnamed protein product	1.02126e+06	1.40766e+06	4081.Solyc07g017780.2.1	0	1850.9	K01535	ATPS	1BGZT@strNOG,1DT3T@virNOG,COG0474@NOG,KOG0205@euNOG	COG0474	GO:0000287,GO:0003674,GO:0003824,GO:0005215,GO:0005488,GO:0005575,GO:0005622,GO:0005623,GO:0005634,GO:0005737,GO:0005773,GO:0005794,GO:0005886,GO:0005911,GO:0006139,GO:0006152,GO:0006163,GO:0006195,GO:0006200,GO:0006725,GO:0006753,GO:0006793,GO:0006796,GO:0006807,GO:0006810,GO:0006811,GO:0006812,GO:0006818,GO:0006950,GO:0008150,GO:0008152,GO:0008324,GO:0008553,GO:0009056,GO:0009116,GO:0009117,GO:…	[INTERPRO, BLASTED, MAPPED, ANNOTATED]	952	20	0	97.98	F:GO:0005524; C:GO:0005886; F:GO:0008553; C:GO:0016021; F:GO:0016787; F:GO:0046872; P:GO:0120029	Coil (COILS); PR00119 (PRINTS); IPR001757 (PRINTS); IPR004014 (SMART); IPR023214 (G3DSA:3.40.50.GENE3D); G3DSA:1.20.1110.10 (GENE3D); IPR004014 (PFAM); PF00122 (PFAM); IPR023299 (G3DSA:3.40.1110.GENE3D); IPR006534 (TIGRFAM); PF00702 (PFAM); G3DSA:1.20.1110.10 (GENE3D); IPR001757 (TIGRFAM); PTHR42861:SF64 (PANTHER); PTHR42861 (PANTHER); IPR006534 (CDD); IPR036412 (SUPERFAMILY); IPR023298 (SUPERFAM…	F:GO:0000166; F:GO:0008553; C:GO:0016021; P:GO:0120029	454 / 7 / 447
123	460397404	PREDICTED: uncharacterized protein LOC101263533	2.12759e+06		4081.Solyc07g062700.2.1	0	1115.9			0IG0G@euNOG,0ZVKW@NOG,1BQ5K@strNOG,1E1P6@virNOG	ENOG410ZVKW	GO:0000325,GO:0003674,GO:0005215,GO:0005432,GO:0005488,GO:0005509,GO:0005575,GO:0005622,GO:0005623,GO:0005737,GO:0005773,GO:0005774,GO:0005911,GO:0006810,GO:0006811,GO:0006812,GO:0006814,GO:0006816,GO:0006950,GO:0006970,GO:0008150,GO:0008324,GO:0009506,GO:0009628,GO:0009651,GO:0009987,GO:0015075,GO:0015077,GO:0015081,GO:0015085,GO:0015291,GO:0015297,GO:0015298,GO:0015368,GO:0015491,GO:0015672,GO:…									2 / 0 / 2
124	460407949	PREDICTED: NDR1/HIN1-Like protein 3-like isoform X1	3.53779e+06		4113.PGSC0003DMT400072344	5.8e-127	458.8			0IXCV@euNOG,0YGQV@NOG,1BS0A@strNOG,1E3S5@virNOG	ENOG410YGQV	GO:0002252,GO:0002376,GO:0005575,GO:0005622,GO:0005623,GO:0005737,GO:0006950,GO:0006952,GO:0007275,GO:0007568,GO:0008150,GO:0009507,GO:0009536,GO:0009607,GO:0009615,GO:0010150,GO:0010260,GO:0032501,GO:0032502,GO:0043226,GO:0043227,GO:0043229,GO:0043231,GO:0044424,GO:0044444,GO:0044464,GO:0044699,GO:0044707,GO:0044767,GO:0048366,GO:0048367,GO:0048513,GO:0048731,GO:0048827,GO:0048856,GO:0050896,GO:…									2 / 0 / 2
125	970414516	V-type proton ATPase subunit E	2.6427e+06		4081.Solyc08g008210.2.1	7.1e-128	461.8	K02150		1BCU7@strNOG,1DQRX@virNOG,COG1390@NOG,KOG1664@euNOG	COG1390	GO:0000003,GO:0000325,GO:0003006,GO:0003674,GO:0003824,GO:0005215,GO:0005575,GO:0005622,GO:0005623,GO:0005737,GO:0005773,GO:0005774,GO:0005794,GO:0005829,GO:0005840,GO:0006139,GO:0006152,GO:0006163,GO:0006195,GO:0006200,GO:0006725,GO:0006753,GO:0006793,GO:0006796,GO:0006807,GO:0006810,GO:0006811,GO:0006812,GO:0006818,GO:0006950,GO:0006952,GO:0006970,GO:0006996,GO:0007030,GO:0007275,GO:0008150,GO:…									225 / 0 / 225
126	460383678	PREDICTED: V-type proton ATPase subunit G 1	2.27196e+06	4.64122e+06	4113.PGSC0003DMT400062668	3e-49	199.5	K02152		11XX0@NOG,1BTCD@strNOG,1E587@virNOG,KOG1772@euNOG	ENOG4111XX0	GO:0000325,GO:0003674,GO:0003824,GO:0005215,GO:0005575,GO:0005622,GO:0005623,GO:0005737,GO:0005773,GO:0005774,GO:0005794,GO:0005829,GO:0005886,GO:0006139,GO:0006152,GO:0006163,GO:0006195,GO:0006200,GO:0006725,GO:0006753,GO:0006793,GO:0006796,GO:0006807,GO:0006810,GO:0006811,GO:0006812,GO:0006818,GO:0008150,GO:0008152,GO:0008324,GO:0009056,GO:0009116,GO:0009117,GO:0009119,GO:0009123,GO:0009125,GO:…	[INTERPRO, BLASTED, MAPPED, ANNOTATED]	111	20	2.28814e-57	92.27	F:GO:0008553; C:GO:0016471; P:GO:1902600	Coil (COILS); IPR005124 (TIGRFAM); IPR005124 (PFAM); G3DSA:1.20.5.620 (GENE3D); IPR005124 (PANTHER); PTHR12713:SF22 (PANTHER)	C:GO:0016471; F:GO:0042626; P:GO:1902600	146 / 0 / 146
127	460373949	PREDICTED: cannabidiolic acid synthase-like 2	1.77734e+06		4081.Solyc02g079440.1.1	0	1098.2			0IE3M@euNOG,1C47U@strNOG,1EHQV@virNOG,COG0277@NOG	COG0277										87 / 18 / 69
128	723655646	PREDICTED: putative phosphatidylglycerol/phosphatidylinositol transfer protein DDB_G0282179 [Solanum lycopersicum]		615955	4081.Solyc01g006900.2.1	9.3e-84	314.7			11SSC@NOG,1BTTB@strNOG,1E5PJ@virNOG,KOG4680@euNOG	ENOG4111SSC										1 / 0 / 1
129	726965363	aquaporin PIP2-1-like	3.74016e+06	594482	4113.PGSC0003DMT400053877	3.9e-154	549.3	K09872		1BFFK@strNOG,1DTDT@virNOG,COG0580@NOG,KOG0223@euNOG	COG0580	GO:0005575,GO:0005623,GO:0005886,GO:0016020,GO:0044464,GO:0071944	[INTERPRO, BLASTED, MAPPED, ANNOTATED]	279	20	0	98.18	F:GO:0015267; C:GO:0016021; P:GO:0055085	IPR000425 (PRINTS); IPR000425 (PFAM); IPR023271 (G3DSA:1.20.1080.GENE3D); IPR000425 (TIGRFAM); mobidb-lite (MOBIDB_LITE); PTHR45687:SF2 (PANTHER); IPR034294 (PANTHER); IPR000425 (CDD); IPR023271 (SUPERFAMILY); TMhelix (TMHMM); TMhelix (TMHMM); TMhelix (TMHMM); TMhelix (TMHMM); TMhelix (TMHMM); TMhelix (TMHMM)	F:GO:0015267; C:GO:0016020; P:GO:0055085	101 / 2 / 99
130	928197639	xyloglucan-specific fungal endoglucanase inhibitor protein precursor	3.00589e+06		4081.Solyc01g080010.2.1	3.3e-248	862.4			0XNV7@NOG,1BE9U@strNOG,1DS7F@virNOG,KOG1339@euNOG	ENOG410XNV7										318 / 0 / 318
131	460393474	PREDICTED: fatty-acid-binding protein 1 [Solanum lycopersicum]		7.69826e+06	4081.Solyc06g084260.2.1	1.7e-160	570.5			0IH7M@euNOG,0Y0PD@NOG,1BKWZ@strNOG,1DYSF@virNOG	ENOG410Y0PD										NA
132	460398547	PREDICTED: probable peroxidase 61	800030		4081.Solyc08g013930.2.1	5.3e-201	705.3	K00430		0IG0P@euNOG,0YECP@NOG,1BG50@strNOG,1DU2Q@virNOG	ENOG410YECP	GO:0005575,GO:0005576									NA
133	460408543	PREDICTED: probable LRR receptor-like serine/threonine-protein kinase At1g06840	2.43907e+06	1.97057e+06	4081.Solyc10g074900.1.1	0	1837.4			0J8XJ@euNOG,1BXEX@strNOG,1E9UM@virNOG,COG4886@NOG	COG4886		[INTERPRO, BLASTED, MAPPED, ANNOTATED]	953	20	0	88.48	F:GO:0004674; F:GO:0005524; P:GO:0006468; C:GO:0016021	IPR000719 (SMART); IPR003591 (SMART); IPR013210 (PFAM); IPR032675 (G3DSA:3.80.10.GENE3D); G3DSA:1.10.510.10 (GENE3D); IPR032675 (G3DSA:3.80.10.GENE3D); IPR001245 (PFAM); G3DSA:3.30.200.20 (GENE3D); PTHR45974:SF23 (PANTHER); PTHR45974 (PANTHER); IPR000719 (PROSITE_PROFILES); cd14066 (CDD); SSF52058 (SUPERFAMILY); IPR011009 (SUPERFAMILY); TMhelix (TMHMM)	F:GO:0004672; F:GO:0005524; P:GO:0006468	463 / 6 / 457
134	119150	EF1A_SOLLC RecName: Full=Elongation factor 1-alpha; Short=EF-1-alpha	3.20551e+06		4081.Solyc06g009970.2.1	4.5e-261	905.2	K03231		1BMDY@strNOG,1DXJM@virNOG,COG5256@NOG,KOG0052@euNOG	COG5256	GO:0005575,GO:0005622,GO:0005623,GO:0005634,GO:0005730,GO:0005737,GO:0005739,GO:0005773,GO:0005774,GO:0005829,GO:0005886,GO:0005911,GO:0008150,GO:0009506,GO:0009507,GO:0009536,GO:0010035,GO:0010038,GO:0016020,GO:0030054,GO:0031090,GO:0031974,GO:0031981,GO:0042221,GO:0043226,GO:0043227,GO:0043228,GO:0043229,GO:0043231,GO:0043232,GO:0043233,GO:0044422,GO:0044424,GO:0044428,GO:0044437,GO:0044444,GO:…									511 / 0 / 511
135	460384869	PREDICTED: low-temperature-induced cysteine proteinase-like	1.09369e+06	901602	4081.Solyc04g078540.2.1	4.6e-280	968.4	K01365,K16292		1BKD9@strNOG,1DWX4@virNOG,COG4870@NOG,KOG1543@euNOG,KOG4296@euNOG	COG4870	GO:0003674,GO:0003824,GO:0005575,GO:0005576,GO:0005622,GO:0005623,GO:0005737,GO:0005773,GO:0005783,GO:0005829,GO:0005911,GO:0006508,GO:0006950,GO:0006952,GO:0006970,GO:0008150,GO:0008152,GO:0008233,GO:0008234,GO:0009506,GO:0009507,GO:0009536,GO:0009607,GO:0009620,GO:0009628,GO:0009651,GO:0016787,GO:0019538,GO:0030054,GO:0043170,GO:0043226,GO:0043227,GO:0043229,GO:0043231,GO:0044238,GO:0044424,GO:…	[INTERPRO, BLASTED, MAPPED, ANNOTATED]	472	20	0	89.78	C:GO:0005773; C:GO:0005783; C:GO:0005829; P:GO:0006508; F:GO:0008234; P:GO:0009651	IPR000668 (PRINTS); IPR013201 (SMART); IPR000668 (SMART); IPR000118 (SMART); G3DSA:3.90.70.10 (GENE3D); IPR037277 (G3DSA:3.10.20.GENE3D); IPR000118 (PFAM); IPR000668 (PFAM); IPR013201 (PFAM); PTHR12411:SF523 (PANTHER); PTHR12411 (PANTHER); IPR039417 (CDD); IPR038765 (SUPERFAMILY); SSF57277 (SUPERFAMILY); TMhelix (TMHMM)	P:GO:0006508; F:GO:0008234	256 / 1 / 255
136	1007892822	14-3-3 protein 1	422803		4081.Solyc11g010470.1.1	1.3e-132	477.6	K06630		1BF4T@strNOG,1DT2Y@virNOG,COG5040@NOG,KOG0841@euNOG	COG5040	GO:0005575,GO:0005622,GO:0005623,GO:0005634,GO:0005886,GO:0016020,GO:0043226,GO:0043227,GO:0043229,GO:0043231,GO:0044424,GO:0044464,GO:0071944									553 / 0 / 553
137	460379019	PREDICTED: PLAT domain-containing protein 3-like [Solanum lycopersicum]		1.82703e+06	4081.Solyc03g096550.2.1	1.7e-105	387.1			0ZRUE@NOG	ENOG410ZRUE										NA
138	1012282616	elongation factor 2	914252		4081.Solyc08g062920.2.1	0	1662.1	K03234		1BKBX@strNOG,1DXIU@virNOG,COG0480@NOG,KOG0469@euNOG	COG0480	GO:0003674,GO:0005488,GO:0005507,GO:0005575,GO:0005576,GO:0005622,GO:0005623,GO:0005634,GO:0005730,GO:0005737,GO:0005773,GO:0005774,GO:0005829,GO:0005886,GO:0005911,GO:0006950,GO:0008150,GO:0009266,GO:0009409,GO:0009506,GO:0009507,GO:0009536,GO:0009628,GO:0016020,GO:0030054,GO:0031090,GO:0031974,GO:0031981,GO:0043167,GO:0043169,GO:0043226,GO:0043227,GO:0043228,GO:0043229,GO:0043231,GO:0043232,GO:…									500 / 51 / 449
139	3334406	VATL_SOLLC RecName: Full=V-type proton ATPase 16 kDa proteolipid subunit; Short=V-ATPase 16 kDa proteolipid subunit; AltName: Full=Vacuolar proton pump 16 kDa proteolipid subunit		400195	4081.Solyc10g054560.1.1	3.2e-79	299.7	K02155,K04345,K15542		COG0636@NOG,KOG0232@euNOG	COG0636	GO:0000003,GO:0000041,GO:0000166,GO:0000220,GO:0000322,GO:0000323,GO:0000324,GO:0001654,GO:0001882,GO:0001883,GO:0002119,GO:0002164,GO:0002165,GO:0003006,GO:0003674,GO:0003824,GO:0005215,GO:0005216,GO:0005244,GO:0005245,GO:0005261,GO:0005262,GO:0005488,GO:0005524,GO:0005575,GO:0005622,GO:0005623,GO:0005737,GO:0005764,GO:0005768,GO:0005773,GO:0005774,GO:0005783,GO:0005794,GO:0005886,GO:0006139,GO:…									76 / 7 / 69
140	460415574	PREDICTED: L-ascorbate oxidase homolog [Solanum lycopersicum]		6.66394e+06	4081.Solyc12g094460.1.1	0	1137.5	K00423,K19791		COG2132@NOG,KOG1263@euNOG	COG2132	GO:0005575,GO:0005576,GO:0005618,GO:0005623,GO:0005911,GO:0009505,GO:0009506,GO:0016020,GO:0030054,GO:0030312,GO:0044464,GO:0048046,GO:0055044,GO:0071944									213 / 14 / 199
141	460379321	PREDICTED: miraculin-like	7.37436e+06	9.02229e+06	29760.VIT_17s0119g00150.t01	3.6e-34	150.6			0IWBP@euNOG,0YHN1@NOG,1BR48@strNOG,1E2YH@virNOG	ENOG410YHN1	GO:0005575,GO:0005576,GO:0005618,GO:0005623,GO:0030312,GO:0044464,GO:0048046,GO:0071944	[INTERPRO, BLASTED, MAPPED, ANNOTATED]	246	20	5.94647e-180	83.25	F:GO:0004866; P:GO:0010951; C:GO:0016021	IPR002160 (PRINTS); IPR002160 (SMART); IPR002160 (PFAM); G3DSA:2.80.10.50 (GENE3D); PTHR33107:SF19 (PANTHER); IPR002160 (PANTHER); IPR002160 (CDD); IPR011065 (SUPERFAMILY)	F:GO:0004866	NA
142	723751984	PREDICTED: cation/H(+) antiporter 18 [Solanum lycopersicum]		135644	4081.Solyc12g056160.1.1	0	1515.7			1BFV7@strNOG,1DTSX@virNOG,COG0475@NOG,KOG1650@euNOG	COG0475	GO:0005575,GO:0005622,GO:0005623,GO:0005737,GO:0005768,GO:0005770,GO:0006885,GO:0008150,GO:0016020,GO:0042592,GO:0043226,GO:0043227,GO:0043229,GO:0043231,GO:0044424,GO:0044444,GO:0044464,GO:0048878,GO:0050801,GO:0055067,GO:0055080,GO:0065007,GO:0065008									36925
143	460376856	PREDICTED: acidic endochitinase	914994		4113.PGSC0003DMT400016845	1.4e-170	604	K01183		11GPA@NOG,1BITG@strNOG,1DWQQ@virNOG,KOG4701@euNOG	ENOG4111GPA	GO:0003674,GO:0003824,GO:0004553,GO:0004568,GO:0005575,GO:0005576,GO:0005615,GO:0006022,GO:0006026,GO:0006030,GO:0006032,GO:0006040,GO:0006807,GO:0006950,GO:0006952,GO:0006970,GO:0007154,GO:0008150,GO:0008152,GO:0009056,GO:0009057,GO:0009266,GO:0009314,GO:0009409,GO:0009414,GO:0009415,GO:0009416,GO:0009605,GO:0009607,GO:0009611,GO:0009620,GO:0009628,GO:0009642,GO:0009651,GO:0009987,GO:0009991,GO:…									NA
144	723687659	PREDICTED: hypersensitive-induced response protein 1	1.57123e+07	6.29984e+06	4081.Solyc03g113220.2.1	7.3e-156	555.1			1BCSD@strNOG,1DQQ7@virNOG,COG0330@NOG,KOG2620@euNOG	COG0330	GO:0005575,GO:0005622,GO:0005623,GO:0005737,GO:0005773,GO:0005774,GO:0005794,GO:0005886,GO:0005911,GO:0009506,GO:0016020,GO:0030054,GO:0031090,GO:0043226,GO:0043227,GO:0043229,GO:0043231,GO:0044422,GO:0044424,GO:0044437,GO:0044444,GO:0044446,GO:0044464,GO:0055044,GO:0071944	[INTERPRO, BLASTED, MAPPED, ANNOTATED]	285	20	0	98.75	C:GO:0016020	Coil (COILS); Coil (COILS); IPR001107 (SMART); IPR001107 (PFAM); G3DSA:3.30.479.30 (GENE3D); PTHR43327 (PANTHER); PTHR43327:SF20 (PANTHER); cd03407 (CDD); IPR036013 (SUPERFAMILY)	no GO terms	447 / 34 / 413
145	460380570	PREDICTED: uncharacterized protein LOC101247711 [Solanum lycopersicum]		456159	4081.Solyc03g116590.2.1	1.4e-108	397.5			0IYUA@euNOG,0YRBB@NOG,1BRTK@strNOG,1E3NE@virNOG	ENOG410YRBB	GO:0005575,GO:0005622,GO:0005623,GO:0005737,GO:0005773,GO:0005774,GO:0016020,GO:0031090,GO:0031224,GO:0031225,GO:0043226,GO:0043227,GO:0043229,GO:0043231,GO:0044422,GO:0044424,GO:0044425,GO:0044437,GO:0044444,GO:0044446,GO:0044464									NA
146	1104633762	PREDICTED: uncharacterized protein LOC101254423	1.29966e+07		4081.Solyc09g075920.1.1	0	1612			0IEX9@euNOG,1BDXN@strNOG,1DRV6@virNOG,COG0515@NOG	COG0515										429 / 10 / 419
147	460412765	PREDICTED: ATPase 9, plasma membrane-type-like [Solanum lycopersicum]		3.57243e+06	4081.Solyc12g010360.1.1	0	1812.3	K01535		COG0474@NOG,KOG0205@euNOG	COG0474	GO:0005575,GO:0005623,GO:0005886,GO:0016020,GO:0044464,GO:0071944									454 / 7 / 447
148	460400431	PREDICTED: monocopper oxidase-like protein SKU5	3401248	4.20644e+06	4081.Solyc08g079090.2.1	0	1221.5	K19791		1BGVX@strNOG,1DUSJ@virNOG,COG2132@NOG,KOG1263@euNOG	COG2132	GO:0000902,GO:0005575,GO:0005576,GO:0005618,GO:0005622,GO:0005623,GO:0005737,GO:0005773,GO:0005774,GO:0005886,GO:0005911,GO:0008150,GO:0009505,GO:0009506,GO:0009653,GO:0009826,GO:0009932,GO:0009987,GO:0016020,GO:0016043,GO:0016049,GO:0030054,GO:0030312,GO:0031090,GO:0031224,GO:0031225,GO:0031226,GO:0032502,GO:0032989,GO:0040007,GO:0043226,GO:0043227,GO:0043229,GO:0043231,GO:0044422,GO:0044424,GO:…	[INTERPRO, BLASTED, MAPPED, ANNOTATED]	589	20	0	93.66	F:GO:0005507; C:GO:0005774; C:GO:0009505; C:GO:0009506; P:GO:0009932; C:GO:0016021; F:GO:0016491; C:GO:0046658; C:GO:0048046; P:GO:0055114	IPR011707 (PFAM); IPR008972 (G3DSA:2.60.40.GENE3D); IPR008972 (G3DSA:2.60.40.GENE3D); IPR011706 (PFAM); IPR008972 (G3DSA:2.60.40.GENE3D); IPR001117 (PFAM); PTHR11709 (PANTHER); PTHR11709:SF123 (PANTHER); IPR008972 (SUPERFAMILY); IPR008972 (SUPERFAMILY); IPR008972 (SUPERFAMILY); TMhelix (TMHMM)	F:GO:0005507; F:GO:0016491; P:GO:0055114	213 / 14 / 199
149	350539960	arachidonic acid-induced DEA1 precursor	420389		4081.Solyc08g078900.1.1	3.2e-72	276.2			0J1NA@euNOG,0YRRT@NOG,1BSZS@strNOG,1E4VJ@virNOG	ENOG410YRRT										NA
150	3023281	AMT12_SOLLC RecName: Full=Ammonium transporter 1 member 2; AltName: Full=LeAMT1;2	1.61205e+06	1.30301e+06	4081.Solyc04g050440.2.1	3.8e-296	1021.9	K03320		1BETM@strNOG,1DSR6@virNOG,COG0004@NOG,KOG0682@euNOG	COG0004	GO:0005575,GO:0006810,GO:0006811,GO:0006812,GO:0006820,GO:0008150,GO:0015672,GO:0015696,GO:0015698,GO:0016020,GO:0044699,GO:0044765,GO:0051179,GO:0051234,GO:0071705	[INTERPRO, BLASTED, MAPPED, ANNOTATED]	514	20	0	94.45	C:GO:0005887; F:GO:0008519; P:GO:0009624; P:GO:0015843; P:GO:0072488	IPR029020 (G3DSA:1.10.3430.GENE3D); IPR024041 (PFAM); IPR001905 (TIGRFAM); PTHR11730:SF97 (PANTHER); PTHR11730 (PANTHER); SSF111352 (SUPERFAMILY); TMhelix (TMHMM); TMhelix (TMHMM); TMhelix (TMHMM); TMhelix (TMHMM); TMhelix (TMHMM); TMhelix (TMHMM); TMhelix (TMHMM); TMhelix (TMHMM); TMhelix (TMHMM); TMhelix (TMHMM); TMhelix (TMHMM)	F:GO:0008519; P:GO:0015696; C:GO:0016020; P:GO:0072488	2 / 0 / 2
151	9716648	AF263917_1 plasma membrane proton ATPase, partial	838076	972221	29760.VIT_11s0149g00210.t01	7.2e-168	595.1	K01535	ATPS	1BGZT@strNOG,1DT3T@virNOG,COG0474@NOG,KOG0205@euNOG	COG0474	GO:0005575,GO:0005623,GO:0005886,GO:0016020,GO:0044464,GO:0071944	[INTERPRO, BLASTED, MAPPED, ANNOTATED]	321	20	0	97.01	F:GO:0005524; C:GO:0005886; F:GO:0008553; C:GO:0016021; P:GO:0051453; P:GO:0120029	PR00119 (PRINTS); IPR001757 (PRINTS); PF00702 (PFAM); IPR023299 (G3DSA:3.40.1110.GENE3D); IPR001757 (TIGRFAM); IPR023214 (G3DSA:3.40.50.GENE3D); PTHR42861:SF68 (PANTHER); PTHR42861 (PANTHER); IPR036412 (SUPERFAMILY)	F:GO:0000166; C:GO:0016021	454 / 7 / 447
152	460404529	PREDICTED: malate dehydrogenase	5.13412e+06		4081.Solyc09g090140.2.1	2.5e-184	649.8	K00025		1BCMP@strNOG,1DQJ8@virNOG,COG0039@NOG,KOG1496@euNOG	COG0039	GO:0005575,GO:0005576,GO:0005622,GO:0005623,GO:0005634,GO:0005737,GO:0005773,GO:0005774,GO:0005829,GO:0005886,GO:0005911,GO:0006950,GO:0006970,GO:0008150,GO:0009506,GO:0009507,GO:0009532,GO:0009536,GO:0009570,GO:0009628,GO:0009651,GO:0010035,GO:0010038,GO:0010043,GO:0016020,GO:0030054,GO:0031090,GO:0042221,GO:0043226,GO:0043227,GO:0043229,GO:0043231,GO:0044422,GO:0044424,GO:0044434,GO:0044435,GO:…									553 / 23 / 530
153	565324206	probable aquaporin NIP5-1-like	318507	2360520	4081.Solyc08g013730.2.1	9.2e-162	574.7	K09874		1BIHN@strNOG,1DWEK@virNOG,COG0580@NOG,KOG0223@euNOG	COG0580	GO:0003674,GO:0005215,GO:0005372,GO:0005575,GO:0005623,GO:0005886,GO:0006810,GO:0006811,GO:0006820,GO:0006833,GO:0007154,GO:0008150,GO:0008509,GO:0009605,GO:0009987,GO:0009991,GO:0010036,GO:0015075,GO:0015103,GO:0015105,GO:0015250,GO:0015267,GO:0015563,GO:0015698,GO:0015700,GO:0016020,GO:0016328,GO:0022803,GO:0022838,GO:0022857,GO:0022891,GO:0022892,GO:0031667,GO:0031668,GO:0031669,GO:0034220,GO:…	[INTERPRO, BLASTED, MAPPED, ANNOTATED]	295	20	0	94.61	F:GO:0015267; C:GO:0016021; P:GO:0055085	IPR000425 (PRINTS); IPR023271 (G3DSA:1.20.1080.GENE3D); IPR000425 (PFAM); mobidb-lite (MOBIDB_LITE); IPR034294 (PANTHER); PTHR45724:SF11 (PANTHER); IPR023271 (SUPERFAMILY); TMhelix (TMHMM); TMhelix (TMHMM); TMhelix (TMHMM); TMhelix (TMHMM); TMhelix (TMHMM)	F:GO:0015267; C:GO:0016020; P:GO:0055085	101 / 2 / 99
154	350537023	wound/stress protein precursor	6.37654e+06	4.13695e+06	4081.Solyc03g096460.2.1	1.3e-105	387.5			0IY0R@euNOG,0ZKR3@NOG,1BRVW@strNOG,1E3QT@virNOG	ENOG410ZKR3	GO:0005575,GO:0005622,GO:0005623,GO:0005737,GO:0005773,GO:0005774,GO:0005886,GO:0009507,GO:0009534,GO:0009535,GO:0009536,GO:0009579,GO:0016020,GO:0031090,GO:0031976,GO:0031984,GO:0034357,GO:0042651,GO:0043226,GO:0043227,GO:0043229,GO:0043231,GO:0044422,GO:0044424,GO:0044434,GO:0044435,GO:0044436,GO:0044437,GO:0044444,GO:0044446,GO:0044464,GO:0055035,GO:0071944	[INTERPRO, BLASTED, MAPPED, ANNOTATED]	184	20	3.13691e-131	85.83	F:GO:0004096; F:GO:0005515; C:GO:0016021; F:GO:0020037; P:GO:0055114; P:GO:0098869	IPR037060 (G3DSA:2.40.180.GENE3D); IPR001024 (PFAM); PTHR31718 (PANTHER); PTHR31718:SF24 (PANTHER); IPR001024 (PROSITE_PROFILES); cd01754 (CDD); IPR036392 (SUPERFAMILY); TMhelix (TMHMM)	F:GO:0004096; F:GO:0005515; F:GO:0020037; P:GO:0055114	2 / 0 / 2
155	1026346687	calmodulin 2	198014		59689.fgenesh2_kg.5__811__AT3G43810.1	9.3e-78	294.7	K02183		COG5126@NOG,KOG0027@euNOG	COG5126	GO:0005513,GO:0007154,GO:0007165,GO:0008150,GO:0009593,GO:0009987,GO:0010035,GO:0010038,GO:0010099,GO:0019722,GO:0019932,GO:0023052,GO:0035556,GO:0042221,GO:0044699,GO:0044700,GO:0044763,GO:0048580,GO:0048583,GO:0050789,GO:0050793,GO:0050794,GO:0050896,GO:0051239,GO:0051592,GO:0051606,GO:0051716,GO:0065007,GO:2000026,GO:2000030									452 / 0 / 452
156	460394051	PREDICTED: V-type proton ATPase subunit H	2.93888e+06	1.89808e+06	4081.Solyc07g005940.2.1	3.8e-255	885.6	K02144		1BF07@strNOG,1DSYA@virNOG,COG5231@NOG,KOG2759@euNOG	COG5231	GO:0000325,GO:0005575,GO:0005622,GO:0005623,GO:0005737,GO:0005773,GO:0005774,GO:0005794,GO:0005886,GO:0009507,GO:0009536,GO:0016020,GO:0031090,GO:0043226,GO:0043227,GO:0043229,GO:0043231,GO:0044422,GO:0044424,GO:0044437,GO:0044444,GO:0044446,GO:0044464,GO:0071944	[INTERPRO, BLASTED, MAPPED, ANNOTATED]	454	20	0	95.26	C:GO:0000221; F:GO:0005515; F:GO:0020037; F:GO:0046961; P:GO:1902600	IPR000225 (SMART); IPR038497 (G3DSA:1.25.40.GENE3D); IPR004908 (PIRSF); IPR004908 (PFAM); IPR011989 (G3DSA:1.25.10.GENE3D); IPR011987 (PFAM); IPR004908 (PANTHER); PTHR10698:SF2 (PANTHER); IPR016024 (SUPERFAMILY)	C:GO:0000221; F:GO:0005515; F:GO:0046961; P:GO:1902600	134 / 0 / 134
157	723737634	PREDICTED: vacuolar-sorting receptor 1-like isoform X2	438383		4081.Solyc10g074980.1.1	0	1337.4			0IHDN@euNOG,105IF@NOG	ENOG41105IF										NA
158	1143632856	MRLK1, partial	1682978	3.01959e+06	4081.Solyc09g015830.1.1	0	1335.9			COG0515@NOG,KOG1187@euNOG	COG0515	GO:0000003,GO:0003674,GO:0003824,GO:0004672,GO:0005575,GO:0005618,GO:0005623,GO:0005886,GO:0005911,GO:0006464,GO:0006468,GO:0006793,GO:0006796,GO:0006950,GO:0006952,GO:0007275,GO:0008150,GO:0008152,GO:0009506,GO:0009607,GO:0009620,GO:0009791,GO:0009856,GO:0009987,GO:0010483,GO:0016020,GO:0016301,GO:0016310,GO:0016740,GO:0016772,GO:0016773,GO:0019538,GO:0022414,GO:0030054,GO:0030312,GO:0032501,GO:…	[INTERPRO, BLASTED, MAPPED, ANNOTATED]	649	20	0	94.87	F:GO:0004672; F:GO:0005524; C:GO:0005886; C:GO:0009506; P:GO:0009723; P:GO:0009741; P:GO:0009788; P:GO:0009791; P:GO:0010118; P:GO:0010483; C:GO:0016021; P:GO:0030308; C:GO:0043680; P:GO:0046777; P:GO:0048364; P:GO:0050832	IPR000719 (SMART); G3DSA:2.60.120.430 (GENE3D); G3DSA:1.10.510.10 (GENE3D); IPR001245 (PFAM); IPR024788 (PFAM); G3DSA:3.30.200.20 (GENE3D); mobidb-lite (MOBIDB_LITE); mobidb-lite (MOBIDB_LITE); mobidb-lite (MOBIDB_LITE); PTHR27003 (PANTHER); PTHR27003:SF295 (PANTHER); IPR000719 (PROSITE_PROFILES); cd14066 (CDD); IPR011009 (SUPERFAMILY); TMhelix (TMHMM)	F:GO:0004672; F:GO:0005524; P:GO:0006468	429 / 10 / 419
159	460407252	PREDICTED: ammonium transporter 2	311464		4081.Solyc10g076480.1.1	1.1e-281	973.8	K03320		1BC2J@strNOG,1DQ12@virNOG,COG0004@NOG,KOG0682@euNOG	COG0004	GO:0003674,GO:0005215,GO:0005575,GO:0005623,GO:0005886,GO:0005911,GO:0006810,GO:0006811,GO:0006812,GO:0006820,GO:0008150,GO:0008324,GO:0008509,GO:0008519,GO:0009506,GO:0009607,GO:0009624,GO:0009987,GO:0015075,GO:0015101,GO:0015291,GO:0015398,GO:0015672,GO:0015695,GO:0015696,GO:0015698,GO:0016020,GO:0022804,GO:0022857,GO:0022890,GO:0022891,GO:0022892,GO:0030054,GO:0034220,GO:0044464,GO:0044699,GO:…									2 / 0 / 2
160	460369079	PREDICTED: probable leucine-rich repeat receptor-like protein kinase At5g49770	3669094		4081.Solyc01g102700.2.1	0	1906.3			0IIFJ@euNOG,0YEFN@NOG,1BIP4@strNOG,1DX2S@virNOG	ENOG410YEFN	GO:0005575,GO:0005622,GO:0005623,GO:0005737,GO:0005773,GO:0005886,GO:0016020,GO:0043226,GO:0043227,GO:0043229,GO:0043231,GO:0044424,GO:0044444,GO:0044464,GO:0071944									2 / 0 / 2
161	823683788	14-3-3 protein 2	1.26874e+06		4081.Solyc12g057110.2.1	2.8e-135	486.5	K06630		1BJVQ@strNOG,1DXSW@virNOG,COG5040@NOG,KOG0841@euNOG	COG5040	GO:0005575,GO:0005622,GO:0005623,GO:0005737,GO:0005773,GO:0005774,GO:0005794,GO:0005829,GO:0005886,GO:0007154,GO:0007165,GO:0008150,GO:0009719,GO:0009725,GO:0009741,GO:0009742,GO:0009755,GO:0009987,GO:0010033,GO:0014070,GO:0016020,GO:0023052,GO:0031090,GO:0032870,GO:0033993,GO:0042221,GO:0043226,GO:0043227,GO:0043229,GO:0043231,GO:0043401,GO:0044422,GO:0044424,GO:0044437,GO:0044444,GO:0044446,GO:…									553 / 0 / 553
162	460399986	PREDICTED: long chain acyl-CoA synthetase 4	2771025		4081.Solyc08g082280.2.1	0	1358.6	K01897	CACOAL,FACOAL160,FACOAL180_1,FACOAL18111Z,FACOAL181_1,FACOAL1821,FACOAL1831,FACOAL1832,PACOAL	1BGMI@strNOG,1DQZ5@virNOG,COG1022@NOG,KOG1256@euNOG	COG1022	GO:0001676,GO:0003674,GO:0003824,GO:0004467,GO:0005575,GO:0005622,GO:0005623,GO:0005737,GO:0005783,GO:0005794,GO:0005886,GO:0006082,GO:0006629,GO:0006631,GO:0008150,GO:0008152,GO:0009987,GO:0015645,GO:0016020,GO:0016874,GO:0016877,GO:0019752,GO:0032787,GO:0043226,GO:0043227,GO:0043229,GO:0043231,GO:0043436,GO:0044237,GO:0044238,GO:0044255,GO:0044281,GO:0044424,GO:0044444,GO:0044464,GO:0044710,GO:…									251 / 1 / 250
163	723665860	PREDICTED: probable LRR receptor-like serine/threonine-protein kinase At2g16250	1.28585e+06		4081.Solyc01g109650.2.1	0	1720.3			0IGXW@euNOG,0XZUP@NOG,1BN9A@strNOG,1E040@virNOG	ENOG410XZUP	GO:0005575,GO:0005618,GO:0005623,GO:0005886,GO:0005911,GO:0009505,GO:0009506,GO:0016020,GO:0030054,GO:0030312,GO:0044464,GO:0055044,GO:0071944									NA
164	723720025	PREDICTED: subtilisin-like protease SBT1.7	5.35032e+06		4081.Solyc08g007610.1.1	0	1533.1			0II14@euNOG,1BF7D@strNOG,1DT5J@virNOG,COG1404@NOG	COG1404	GO:0003674,GO:0003824,GO:0004175,GO:0004252,GO:0005575,GO:0005618,GO:0005623,GO:0008150,GO:0008152,GO:0008233,GO:0008236,GO:0016787,GO:0017171,GO:0030312,GO:0044464,GO:0070011,GO:0071944									269 / 20 / 249
165	460411270	PREDICTED: 60S acidic ribosomal protein P2-2	780258		4081.Solyc11g067100.1.1	1.4e-49	200.7	K02943		1BVK8@strNOG,1E77K@virNOG,COG2058@NOG,KOG3449@euNOG	COG2058	GO:0005575,GO:0005622,GO:0005623,GO:0005634,GO:0005737,GO:0005829,GO:0005840,GO:0022626,GO:0030529,GO:0032991,GO:0043226,GO:0043227,GO:0043228,GO:0043229,GO:0043231,GO:0043232,GO:0044424,GO:0044444,GO:0044445,GO:0044464									296 / 0 / 296
166	1104618036	PREDICTED: putative late blight resistance protein homolog R1B-17	1.69969e+06		4081.Solyc04g015210.2.1	0	1766.5	K13457		COG4886@NOG,KOG4658@euNOG	COG4886										463 / 6 / 457
167	802083925	annexin p35	2.89747e+06		4081.Solyc04g055170.2.1	6.4e-177	625.2	K17095		0XPUN@NOG,1BIDN@strNOG,1DWAF@virNOG,KOG0819@euNOG	ENOG410XPUN	GO:0005575,GO:0005576,GO:0005622,GO:0005623,GO:0005634,GO:0005737,GO:0005829,GO:0006810,GO:0006950,GO:0006970,GO:0008150,GO:0008643,GO:0009266,GO:0009314,GO:0009408,GO:0009409,GO:0009414,GO:0009415,GO:0009416,GO:0009579,GO:0009628,GO:0009639,GO:0009651,GO:0010035,GO:0015774,GO:0016020,GO:0033036,GO:0033037,GO:0042221,GO:0043226,GO:0043227,GO:0043229,GO:0043231,GO:0044424,GO:0044444,GO:0044464,GO:…									542 / 0 / 542
168	1063759581	actin-52	1.01686e+07	5.91732e+06	4113.PGSC0003DMT400060952	8e-219	764.6	K10355		1BCKR@strNOG,1DQIC@virNOG,COG5277@NOG,KOG0676@euNOG	COG5277	GO:0003674,GO:0005198,GO:0005200,GO:0005575,GO:0005622,GO:0005623,GO:0005737,GO:0005739,GO:0005856,GO:0009507,GO:0009526,GO:0009532,GO:0009536,GO:0009570,GO:0009941,GO:0031967,GO:0031975,GO:0043226,GO:0043227,GO:0043228,GO:0043229,GO:0043231,GO:0043232,GO:0044422,GO:0044424,GO:0044434,GO:0044435,GO:0044444,GO:0044446,GO:0044464	[INTERPRO, BLASTED, MAPPED, ANNOTATED]	377	20	0	99.88	F:GO:0005524; C:GO:0005737; C:GO:0005856	IPR004000 (PRINTS); IPR004000 (SMART); IPR004000 (PFAM); G3DSA:3.30.420.40 (GENE3D); G3DSA:3.30.420.40 (GENE3D); G3DSA:3.90.640.10 (GENE3D); IPR004000 (PANTHER); PTHR11937:SF399 (PANTHER); cd00012 (CDD); SSF53067 (SUPERFAMILY); SSF53067 (SUPERFAMILY)	no GO terms	592 / 0 / 592
169	460400415	PREDICTED: 14 kDa proline-rich protein DC2.15-like	274532		4081.Solyc08g079190.1.1	3.2e-72	276.2			0JDH0@euNOG,0ZMQE@NOG,1BUZZ@strNOG,1E6YU@virNOG	ENOG410ZMQE	GO:0005575,GO:0005622,GO:0005623,GO:0005737,GO:0009507,GO:0009534,GO:0009535,GO:0009536,GO:0009579,GO:0016020,GO:0031976,GO:0031984,GO:0034357,GO:0042651,GO:0043226,GO:0043227,GO:0043229,GO:0043231,GO:0044422,GO:0044424,GO:0044434,GO:0044435,GO:0044436,GO:0044444,GO:0044446,GO:0044464,GO:0055035									NA
170	460376764	PREDICTED: protein PPLZ12	1.40327e+06		4081.Solyc03g007190.2.1	1.8e-162	577			1BNNP@strNOG,1DQQ7@virNOG,COG0330@NOG,KOG2620@euNOG	COG0330	GO:0005575,GO:0005622,GO:0005623,GO:0005737,GO:0005773,GO:0005774,GO:0005794,GO:0005886,GO:0005911,GO:0009506,GO:0016020,GO:0030054,GO:0031090,GO:0043226,GO:0043227,GO:0043229,GO:0043231,GO:0044422,GO:0044424,GO:0044437,GO:0044444,GO:0044446,GO:0044464,GO:0055044,GO:0071944									447 / 34 / 413
171	1008909380	fructose-1,6-bisphosphate aldolase	2.39606e+06		4081.Solyc09g009260.2.1	5.9e-203	711.8	K01623		1BEHA@strNOG,1DSF5@virNOG,COG3588@NOG,KOG1557@euNOG	COG3588	GO:0003674,GO:0003824,GO:0004332,GO:0005488,GO:0005507,GO:0005575,GO:0005576,GO:0005618,GO:0005622,GO:0005623,GO:0005634,GO:0005730,GO:0005737,GO:0005739,GO:0005740,GO:0005773,GO:0005774,GO:0005829,GO:0005886,GO:0005911,GO:0005975,GO:0005996,GO:0006006,GO:0006007,GO:0006091,GO:0006096,GO:0006950,GO:0006970,GO:0008150,GO:0008152,GO:0009056,GO:0009506,GO:0009507,GO:0009536,GO:0009628,GO:0009651,GO:…									486 / 2 / 484
172	460369770	PREDICTED: uncharacterized protein LOC101249498	1.48123e+06	800045	4081.Solyc01g107540.2.1	5.4e-133	478.8			0IHPY@euNOG,11I5H@NOG,1BM61@strNOG,1DZ11@virNOG	ENOG4111I5H		[INTERPRO, BLASTED, MAPPED, ANNOTATED]	232	20	6.77672e-161	94.55	P:GO:0006508; F:GO:0008233	IPR007541 (PFAM); IPR007541 (PANTHER); PTHR33321:SF19 (PANTHER)	no GO terms	NA
173	723713997	PREDICTED: umecyanin-like	5.25152e+06	2.8935e+06	4113.PGSC0003DMT400079424	1.3e-28	131.7			0IWKS@euNOG,0YP7M@NOG,1BRDB@strNOG,1E37H@virNOG	ENOG410YP7M		[INTERPRO, BLASTED, MAPPED, ANNOTATED]	182	20	8.25914e-97	79.89	F:GO:0009055; C:GO:0016021; P:GO:0022900	IPR008972 (G3DSA:2.60.40.GENE3D); IPR003245 (PFAM); mobidb-lite (MOBIDB_LITE); PTHR33021:SF165 (PANTHER); IPR039391 (PANTHER); IPR003245 (PRODOM); IPR003245 (PROSITE_PROFILES); IPR008972 (SUPERFAMILY)	F:GO:0009055	NA
174	118103	CYPH_SOLLC RecName: Full=Peptidyl-prolyl cis-trans isomerase; Short=PPIase; AltName: Full=Cyclophilin; AltName: Full=Cyclosporin A-binding protein; AltName: Full=Rotamase	469080	1.19606e+06	4081.Solyc01g111170.2.1	3.5e-97	359.4	K01802,K03767		1BEVV@strNOG,1DSTG@virNOG,COG0652@NOG,KOG0865@euNOG	COG0652	GO:0000413,GO:0001932,GO:0003674,GO:0003755,GO:0003824,GO:0005575,GO:0005576,GO:0005622,GO:0005623,GO:0005737,GO:0005829,GO:0005886,GO:0006464,GO:0007154,GO:0007165,GO:0007275,GO:0007602,GO:0008150,GO:0008152,GO:0009314,GO:0009416,GO:0009581,GO:0009582,GO:0009583,GO:0009585,GO:0009605,GO:0009628,GO:0009637,GO:0009639,GO:0009640,GO:0009704,GO:0009719,GO:0009725,GO:0009741,GO:0009742,GO:0009755,GO:…	[INTERPRO, BLASTED, MAPPED, ANNOTATED]	171	20	1.26021e-112	96.67	P:GO:0000413; F:GO:0003755; C:GO:0005794; C:GO:0005829; C:GO:0005886; C:GO:0009507; F:GO:0016018; P:GO:0042026; F:GO:0051082	IPR002130 (PRINTS); IPR002130 (PFAM); IPR024936 (PIRSF); IPR029000 (G3DSA:2.40.100.GENE3D); PTHR11071 (PANTHER); PTHR11071:SF439 (PANTHER); IPR002130 (PROSITE_PROFILES); cd01926 (CDD); IPR029000 (SUPERFAMILY)	P:GO:0000413; F:GO:0003755	516 / 22 / 494
175	460398803	PREDICTED: homeobox protein knotted-1-like 3	2.14678e+06		4081.Solyc08g041820.2.1	6.1e-197	691.8	K15613		0XPMQ@NOG,1BECF@strNOG,1DSAB@virNOG,KOG0773@euNOG	ENOG410XPMQ	GO:0001071,GO:0003674,GO:0003700,GO:0005575,GO:0005622,GO:0005623,GO:0005634,GO:0005737,GO:0005829,GO:0006355,GO:0008150,GO:0009314,GO:0009416,GO:0009593,GO:0009628,GO:0009719,GO:0009720,GO:0009722,GO:0009725,GO:0009726,GO:0009735,GO:0009889,GO:0009987,GO:0010033,GO:0010468,GO:0010556,GO:0019219,GO:0019222,GO:0031323,GO:0031326,GO:0034097,GO:0042221,GO:0043226,GO:0043227,GO:0043229,GO:0043231,GO:…									11 / 0 / 11
176	723656759	PREDICTED: uncharacterized protein LOC101267442 isoform X1	1.06938e+06		4081.Solyc01g049890.2.1	2e-141	507.3			0IFZ9@euNOG,11VCB@NOG,1BK7B@strNOG,1DY40@virNOG	ENOG4111VCB	GO:0005575,GO:0005622,GO:0005623,GO:0005737,GO:0005783,GO:0043226,GO:0043227,GO:0043229,GO:0043231,GO:0044424,GO:0044444,GO:0044464									NA
177	565324189	probable aquaporin PIP-type pTOM75-like	875000		4081.Solyc12g056220.1.1	4e-162	575.9	K09872	H2Ot	1BFXX@strNOG,1DWET@virNOG,COG0580@NOG,KOG0223@euNOG	COG0580	GO:0003674,GO:0005215,GO:0005372,GO:0005575,GO:0005622,GO:0005623,GO:0005737,GO:0005886,GO:0005911,GO:0006810,GO:0006833,GO:0006950,GO:0008150,GO:0009414,GO:0009415,GO:0009506,GO:0009507,GO:0009536,GO:0009628,GO:0009987,GO:0010035,GO:0015250,GO:0015267,GO:0016020,GO:0022803,GO:0022838,GO:0022857,GO:0022891,GO:0022892,GO:0030054,GO:0042044,GO:0042221,GO:0043226,GO:0043227,GO:0043229,GO:0043231,GO:…									101 / 2 / 99
178	350539761	14-3-3 protein 8	267231		4081.Solyc12g010860.1.1	1.2e-141	507.7	K06630		COG5040@NOG,KOG0841@euNOG	COG5040	GO:0000003,GO:0000075,GO:0000077,GO:0000086,GO:0000226,GO:0000278,GO:0000902,GO:0000904,GO:0000910,GO:0001709,GO:0001764,GO:0001932,GO:0001933,GO:0003002,GO:0003006,GO:0003008,GO:0003674,GO:0004857,GO:0004860,GO:0005488,GO:0005515,GO:0005575,GO:0005576,GO:0005615,GO:0005622,GO:0005623,GO:0005634,GO:0005694,GO:0005737,GO:0005739,GO:0005829,GO:0005856,GO:0005871,GO:0005875,GO:0005938,GO:0006469,GO:…									553 / 0 / 553
179	1026346685	calmodulin 1	1.40431e+06		4113.PGSC0003DMT400058435	7.1e-78	295	K02183		COG5126@NOG,KOG0027@euNOG	COG5126										452 / 0 / 452
